# Supplementary material for: Enhanced Efflux Activity Facilitates Drug Tolerance in Dormant Bacterial Cells
Source: Mol Cell. 2016 Apr 21;62(2):284–94. doi: 10.1016/j.molcel.2016.03.035 (PMC4850422; doi:10.1016/j.molcel.2016.03.035)
Supplement: Table S1. RNA-Seq and Differential Expression Profile Analysis [file mmc2.xlsx]

## Sheet: 工作表1
Replicate 1
gene	DN01	PLB-1	log2ratio	Up/Down		gene	DN01	PLB-1	log2ratio	Up/Down
rrsH	43356.4	0.0001	-28.6917	Down		nuoG	9.58185	65.6382	2.77616	Up
rrsA	39702.1	0.0001	-28.5646	Down		dapA	7.81967	53.8194	2.78295	Up
rrsB	39702.1	0.0001	-28.5646	Down		mreC	6.25957	43.1725	2.78598	Up
rrsD	39477.6	0.0001	-28.5565	Down		ftsA	10.9751	75.768	2.78735	Up
ybgT	906.946	0.0001	-23.1126	Down		ribD	7.09417	49.0982	2.79096	Up
ybdD	152.77	0.0001	-20.5429	Down		iscU	23.6182	165.511	2.80896	Up
mokC	44.3486	0.0001	-18.7585	Down		osmY	92.8811	651.764	2.81089	Up
hdeD	34.1533	0.0001	-18.3817	Down		yhcP	0.211813	1.50326	2.82723	Up
ydfZ	33.4797	0.0001	-18.3529	Down		evgS	0.219816	1.56009	2.82726	Up
ymjA	31.76	0.0001	-18.2769	Down		gudX	0.329624	2.33972	2.82744	Up
ybfA	31.4343	0.0001	-18.262	Down		guaD	0.335882	2.38415	2.82745	Up
ymgA	27.7014	0.0001	-18.0796	Down		lysA	0.354132	2.51373	2.82747	Up
ycaR	27.5595	0.0001	-18.0722	Down		yeiA	0.363488	2.58015	2.82748	Up
slp	27.3663	0.0001	-18.062	Down		ycaQ	0.364558	2.58775	2.82748	Up
ycgZ	27.3473	0.0001	-18.061	Down		ybbB	0.421662	2.99319	2.82752	Up
yhiE	27.2178	0.0001	-18.0542	Down		yneF	0.506117	3.59282	2.82757	Up
renD	25.4877	0.0001	-17.9594	Down		thiD	0.63289	4.4929	2.82762	Up
trpR	22.6741	0.0001	-17.7907	Down		mutS	0.790842	5.61436	2.82766	Up
yneC	22.6306	0.0001	-17.7879	Down		yibO	0.837129	5.943	2.82767	Up
hyaC	18.0475	0.0001	-17.4614	Down		ruvA	0.933569	6.62772	2.82768	Up
ral	17.8621	0.0001	-17.4465	Down		cobT	1.2867	9.13494	2.82772	Up
hyaD	16.8881	0.0001	-17.3656	Down		yjjA	1.32257	9.38965	2.82773	Up
ydhZ	14.7829	0.0001	-17.1736	Down		yfcY	1.35425	9.61457	2.82773	Up
ycgI	13.9276	0.0001	-17.0876	Down		yehW	1.43434	10.1832	2.82773	Up
ECD_04174	13.4071	0.0001	-17.0326	Down		yhcH	1.48079	10.513	2.82774	Up
yjdI	10.0536	0.0001	-16.6174	Down		sapB	1.4818	10.5202	2.82774	Up
yibI	9.94957	0.0001	-16.6023	Down		yfjD	1.51133	10.7299	2.82775	Up
yjjZ	9.11584	0.0001	-16.4761	Down		rrmA	1.86979	13.2749	2.82775	Up
narJ	8.96932	0.0001	-16.4527	Down		yggJ	2.15146	15.2747	2.82776	Up
yecH	8.6959	0.0001	-16.408	Down		yeaO	2.75709	19.5747	2.82777	Up
nrdH	7.94008	0.0001	-16.2769	Down		yegS	2.70728	19.2211	2.82777	Up
arsR	7.92863	0.0001	-16.2748	Down		tolA	2.82428	20.0518	2.82778	Up
ymgC	7.5995	0.0001	-16.2136	Down		metJ	3.49531	24.8161	2.82778	Up
yccU	7.43398	0.0001	-16.1818	Down		ybjP	4.92186	34.9446	2.82779	Up
yaaH	7.36794	0.0001	-16.169	Down		yjeB	8.7668	62.2436	2.8278	Up
yeiW	6.98297	0.0001	-16.0916	Down		ybeZ	11.1506	79.1687	2.82781	Up
hyaF	6.92123	0.0001	-16.0787	Down		insL-1	1.56995	11.2299	2.83855	Up
ynfA	6.47837	0.0001	-15.9833	Down		insL-4	1.56995	11.2299	2.83855	Up
ybbD	6.44146	0.0001	-15.9751	Down		insL-5	1.56995	11.2299	2.83855	Up
cedA	6.19523	0.0001	-15.9189	Down		insL-2	1.56995	11.2299	2.83855	Up
ECD_00783	5.74573	0.0001	-15.8102	Down		insL-3	1.56995	11.2299	2.83855	Up
pioO	5.41328	0.0001	-15.7242	Down		sdaA	10.6476	76.2519	2.84025	Up
sgcB	5.16379	0.0001	-15.6561	Down		yrbC	12.325	88.3997	2.84245	Up
yfiK	4.96715	0.0001	-15.6001	Down		ileS	9.55792	68.5841	2.84311	Up
ygiG	4.78613	0.0001	-15.5466	Down		nagZ	4.57405	32.9391	2.84826	Up
yidI	4.7248	0.0001	-15.528	Down		aroF	7.80078	56.264	2.85052	Up
yneA	4.59102	0.0001	-15.4865	Down		atpD	15.5666	112.777	2.85695	Up
yafN	4.38717	0.0001	-15.421	Down		usg	6.03546	43.7929	2.85916	Up
cchA	4.38717	0.0001	-15.421	Down		purR	2.74447	19.9491	2.86172	Up
csgE	4.22169	0.0001	-15.3655	Down		metH	1.17719	8.57454	2.86471	Up
ycgK	3.95366	0.0001	-15.2709	Down		ydbH	0.765416	5.58909	2.8683	Up
ygeW	3.80139	0.0001	-15.2142	Down		cyoA	6.57833	48.2452	2.87459	Up
ymdA	3.6868	0.0001	-15.1701	Down		fis	17.0206	125.162	2.87844	Up
nrfA	3.64394	0.0001	-15.1532	Down		hflX	12.1821	90.3759	2.89118	Up
frwB	3.40605	0.0001	-15.0558	Down		relA	3.49116	25.9048	2.89144	Up
csgD	3.40056	0.0001	-15.0535	Down		yifK	0.950708	7.07081	2.8948	Up
fdnI	3.37736	0.0001	-15.0436	Down		pqiA	1.07139	7.96845	2.89482	Up
ybfN	3.23924	0.0001	-14.9834	Down		yqeF	1.15109	8.56129	2.89483	Up
nrfB	3.15774	0.0001	-14.9466	Down		yehY	1.18036	8.779	2.89483	Up
frwD	2.88076	0.0001	-14.8142	Down		yhbC	4.66543	34.7013	2.89491	Up
ynjD	2.53305	0.0001	-14.6286	Down		yraM	2.85189	21.2808	2.89956	Up
srlB	2.34845	0.0001	-14.5194	Down		dsbD	1.2513	9.39121	2.90788	Up
ylbG	2.34845	0.0001	-14.5194	Down		ybhO	1.80643	13.5579	2.90792	Up
ybjM	2.26375	0.0001	-14.4664	Down		arcB	2.62377	19.6926	2.90794	Up
ydiV	2.25887	0.0001	-14.4633	Down		lrp	13.2248	99.2611	2.90798	Up
ytfH	2.22357	0.0001	-14.4406	Down		atpF	30.368	230.279	2.92276	Up
ybcQ	2.18474	0.0001	-14.4152	Down		yigL	1.26568	9.62754	2.92725	Up
ccrB	2.18474	0.0001	-14.4152	Down		panB	1.27875	9.727	2.92726	Up
ycdK	2.1472	0.0001	-14.3902	Down		rsuA	1.54152	11.7259	2.92727	Up
pabA	2.12325	0.0001	-14.374	Down		hemY	1.51133	11.4963	2.92728	Up
yhcC	2.07507	0.0001	-14.3409	Down		mviM	2.09261	15.9181	2.92729	Up
yohJ	2.0088	0.0001	-14.294	Down		ymbA	2.21839	16.8749	2.92729	Up
ychE	1.71209	0.0001	-14.0635	Down		kdsB	2.78782	21.2066	2.9273	Up
ydhW	1.71209	0.0001	-14.0635	Down		dapF	3.64764	27.7475	2.92732	Up
sgcA	1.70517	0.0001	-14.0576	Down		yacA	4.97128	37.8165	2.92733	Up
fdnH	1.66073	0.0001	-14.0195	Down		ybeY	8.77921	66.784	2.92734	Up
ydcZ	1.575	0.0001	-13.9431	Down		yaiE	9.65496	73.446	2.92734	Up
yohI	1.51815	0.0001	-13.89	Down		atpC	25.2616	192.168	2.92735	Up
yehR	1.49872	0.0001	-13.8714	Down		osmB	273.275	2091.44	2.93607	Up
ydjX	1.49497	0.0001	-13.8678	Down		yjeP	0.835875	6.41851	2.94088	Up
yhcG	1.39722	0.0001	-13.7703	Down		yrfF	1.35254	10.3863	2.94094	Up
gspD	1.38767	0.0001	-13.7604	Down		trpC	2.2705	17.4358	2.94097	Up
ybiA	1.38162	0.0001	-13.7541	Down		ybgI	4.90623	37.6771	2.941	Up
hycG	1.3411	0.0001	-13.7111	Down		mtgA	3.6066	27.801	2.94643	Up
yqeC	1.33387	0.0001	-13.7033	Down		lepB	3.90457	30.1969	2.95116	Up
yafM	1.30859	0.0001	-13.6757	Down		iscS	12.9856	100.476	2.95187	Up
flgG	1.30573	0.0001	-13.6726	Down		yigN	0.917814	7.13641	2.95892	Up
yjiZ	1.29408	0.0001	-13.6596	Down		uxuA	1.14754	8.92278	2.95895	Up
ybcM	1.27218	0.0001	-13.635	Down		nfo	1.73038	13.4551	2.95899	Up
recT	1.24656	0.0001	-13.6057	Down		yliA	2.74237	21.3245	2.95902	Up
yhiF	1.17227	0.0001	-13.517	Down		tatB	3.69142	28.7045	2.95903	Up
ycbQ	1.13989	0.0001	-13.4766	Down		frmA	3.73063	29.0094	2.95903	Up
yqeB	1.05211	0.0001	-13.361	Down		glmM	3.96495	30.8315	2.95903	Up
pinR	0.985599	0.0001	-13.2668	Down		ygdE	1.67494	13.1655	2.97458	Up
yjgJ	0.977814	0.0001	-13.2553	Down		yhjW	1.25638	9.93902	2.98383	Up
nrfG	0.970151	0.0001	-13.244	Down		hscB	6.1523	48.6727	2.98392	Up
ygeZ	0.950708	0.0001	-13.2148	Down		minD	6.82128	54.0912	2.98728	Up
ttdB	0.947865	0.0001	-13.2105	Down		ECD_01906	5.80763	46.077	2.98803	Up
hycB	0.933569	0.0001	-13.1885	Down		oppF	14.5559	115.729	2.99108	Up
eutI	0.925147	0.0001	-13.1755	Down		ycbX	2.90162	23.1234	2.99442	Up
xylE	0.882902	0.0001	-13.108	Down		rng	2.36549	18.8936	2.99769	Up
flgA	0.833051	0.0001	-13.0242	Down		yfgK	5.30954	42.484	3.00026	Up
ycjU	0.833051	0.0001	-13.0242	Down		yebA	4.61572	37.0924	3.0065	Up
talC	0.827483	0.0001	-13.0145	Down		fmt	9.61443	77.5002	3.01093	Up
nrfC	0.811215	0.0001	-12.9859	Down		dadX	9.53427	76.9234	3.01223	Up
yaaW	0.743049	0.0001	-12.8592	Down		gatY	24.3375	196.893	3.01616	Up
ycgR	0.713089	0.0001	-12.7999	Down		insF-2	0.142302	1.15397	3.01958	Up
ccmC	0.709005	0.0001	-12.7916	Down		insF-4	0.142302	1.15397	3.01958	Up
uidC	0.706145	0.0001	-12.7857	Down		insF-1	0.154354	1.25176	3.01964	Up
yhjH	0.670599	0.0001	-12.7112	Down		insF-5	0.156696	1.27076	3.01965	Up
garL	0.666987	0.0001	-12.7034	Down		uxaC	0.309832	2.51336	3.02006	Up
yliF	0.666243	0.0001	-12.7018	Down		gudD	0.329624	2.67395	3.02008	Up
yaiO	0.663412	0.0001	-12.6957	Down		argD	0.368902	2.99266	3.02012	Up
ycdJ	0.63289	0.0001	-12.6277	Down		hmpA	0.380229	3.08457	3.02013	Up
yicE	0.63061	0.0001	-12.6225	Down		ade	0.478338	3.88066	3.0202	Up
cof	0.614055	0.0001	-12.5842	Down		yojI	0.51948	4.2145	3.02022	Up
yeaM	0.611025	0.0001	-12.577	Down		rtn	0.553132	4.48756	3.02024	Up
pflC	0.558641	0.0001	-12.4477	Down		hemK	0.599196	4.86133	3.02025	Up
motA	0.55118	0.0001	-12.4283	Down		gsk	0.6809	5.5243	3.02028	Up
insA-11	0.548826	0.0001	-12.4221	Down		moeB	0.693126	5.62351	3.02028	Up
insA-12	0.548826	0.0001	-12.4221	Down		cobS	0.700976	5.6872	3.02028	Up
insA-2	0.548826	0.0001	-12.4221	Down		hemA	0.712239	5.77859	3.02028	Up
adiA	0.541672	0.0001	-12.4032	Down		ybiO	0.92291	7.48804	3.02033	Up
ygbJ	0.534523	0.0001	-12.384	Down		cydD	0.956576	7.76122	3.02033	Up
ybbS	0.521026	0.0001	-12.3471	Down		ilvE	1.03759	8.41855	3.02034	Up
tar	0.513023	0.0001	-12.3248	Down		pyrB	1.02896	8.34857	3.02034	Up
yghK	0.505689	0.0001	-12.304	Down		cobU	1.11927	9.08139	3.02036	Up
hcr	0.492038	0.0001	-12.2646	Down		ilvH	1.33686	10.8469	3.02036	Up
yggR	0.484339	0.0001	-12.2418	Down		mobB	1.24289	10.0845	3.02037	Up
alsC	0.484339	0.0001	-12.2418	Down		pyrD	1.39812	11.344	3.02037	Up
argI	0.469642	0.0001	-12.1973	Down		ydfG	2.09089	16.9653	3.0204	Up
yccZ	0.401171	0.0001	-11.97	Down		hybD	2.64505	21.4619	3.02041	Up
dgoD	0.397309	0.0001	-11.956	Down		yejG	2.81767	22.8627	3.02042	Up
yjfC	0.391036	0.0001	-11.9331	Down		glpE	3.23924	26.2834	3.02042	Up
purT	0.384957	0.0001	-11.9105	Down		hemG	3.35762	27.244	3.02043	Up
yjiJ	0.384957	0.0001	-11.9105	Down		yfiM	5.54037	44.9554	3.02044	Up
yieL	0.377908	0.0001	-11.8838	Down		yadF	5.79178	46.9954	3.02044	Up
ybdA	0.35823	0.0001	-11.8067	Down		sspB	13.085	106.175	3.02046	Up
ydiS	0.345247	0.0001	-11.7534	Down		ldcC	3.08177	25.201	3.03165	Up
dgoT	0.344287	0.0001	-11.7494	Down		nuoE	11.6533	95.8709	3.04035	Up
yhaM	0.338638	0.0001	-11.7255	Down		prfB	7.13426	58.74	3.04151	Up
potE	0.335882	0.0001	-11.7137	Down		ybgJ	6.70886	55.2874	3.04281	Up
ycdG	0.333172	0.0001	-11.7021	Down		sohB	3.10992	25.6847	3.04596	Up
yicO	0.331388	0.0001	-11.6943	Down		hemX	2.24638	18.6068	3.05016	Up
ygcS	0.330504	0.0001	-11.6905	Down		glyQ	7.44985	62.0686	3.05858	Up
allB	0.323595	0.0001	-11.66	Down		insI	1.6308	13.6456	3.06478	Up
ycjJ	0.316969	0.0001	-11.6301	Down		gppA	2.33757	19.5597	3.0648	Up
ygfU	0.300802	0.0001	-11.5546	Down		ybbO	2.49302	20.8605	3.06481	Up
ydfI	0.297908	0.0001	-11.5407	Down		efp	4.21029	35.2304	3.06483	Up
abgT	0.282935	0.0001	-11.4663	Down		dxs	3.37804	28.3233	3.06773	Up
alsA	0.281648	0.0001	-11.4597	Down		yegO	0.389058	3.28772	3.07903	Up
caiC	0.274167	0.0001	-11.4208	Down		metB	1.17662	9.94452	3.07925	Up
insA-20	0.267428	0.0001	-11.3849	Down		map	3.83606	32.4231	3.07932	Up
nrfE	0.257094	0.0001	-11.3281	Down		nuoB	17.3751	146.86	3.07935	Up
fdrA	0.255503	0.0001	-11.3191	Down		ydiJ	3.00414	25.4355	3.08182	Up
ybaE	0.249834	0.0001	-11.2868	Down		ppsA	25.3847	215.72	3.08713	Up
yehI	0.21731	0.0001	-11.0855	Down		glnD	0.755144	6.43307	3.09068	Up
yjdA	0.184387	0.0001	-10.8485	Down		macB	1.0715	9.12839	3.09073	Up
insK-5	0.145647	0.0001	-10.5083	Down		ygiF	2.38947	20.4268	3.0957	Up
insK-4	0.145647	0.0001	-10.5083	Down		gumD	3.61614	30.9136	3.09572	Up
insK-6	0.145647	0.0001	-10.5083	Down		lipA	7.40862	63.6216	3.10224	Up
insK-2	0.145647	0.0001	-10.5083	Down		priA	0.374245	3.22577	3.10759	Up
xasA	118.263	0.569944	-7.69696	Down		wecF	0.652204	5.62216	3.10773	Up
gadA	195.227	1.58677	-6.94292	Down		ydaO	1.02896	8.87035	3.1078	Up
rmf	104379	1165.78	-6.48439	Down		tesB	1.14827	9.89897	3.10782	Up
gadB	182.713	2.22143	-6.36195	Down		selA	1.26112	10.8719	3.10783	Up
yohC	68.5453	1.0077	-6.08792	Down		ycgM	1.666	14.3625	3.10785	Up
ymdF	4110.07	71.8756	-5.83752	Down		trxB	1.97571	17.0326	3.10786	Up
narH	14.0138	0.284377	-5.6229	Down		slmA	1.9402	16.7265	3.10786	Up
hdeA	1950.65	43.828	-5.47596	Down		xerC	2.17536	18.754	3.10787	Up
hyaA	16.4153	0.416342	-5.30113	Down		ybeA	2.92647	25.2296	3.10788	Up
hdeB	505.305	16.4271	-4.94301	Down		surE	6.77854	58.4399	3.10791	Up
yegP	191.361	6.26123	-4.93371	Down		yhbN	12.9614	111.745	3.10792	Up
ybaA	81.9282	2.6807	-4.93368	Down		frmR	10.6932	92.1901	3.10792	Up
aldB	49.8887	1.70576	-4.87023	Down		oppD	18.5704	160.103	3.10792	Up
yliH	54.6161	2.21595	-4.62333	Down		aldA	13.631	117.979	3.11357	Up
ycaC	400.298	16.4232	-4.60727	Down		oppB	16.8113	146.002	3.11849	Up
ychH	123.929	5.23755	-4.56448	Down		oppA	47.4019	413.319	3.12424	Up
hyaB	16.6874	0.715269	-4.54413	Down		uup	2.84987	24.9027	3.12733	Up
mokB	1715.45	86.3542	-4.31218	Down		talA	17.1346	149.769	3.12776	Up
narG	15.7785	0.853638	-4.20819	Down		tyrA	3.27229	28.6259	3.12895	Up
ybaS	67.1552	3.6678	-4.19451	Down		guaC	7.15967	62.6335	3.12897	Up
yhiU	6.29484	0.399141	-3.9792	Down		yhhA	13.0994	114.595	3.12897	Up
ybaT	16.1769	1.04741	-3.94904	Down		rpoN	5.7837	50.6348	3.13006	Up
ydcT	6.49972	0.47099	-3.78661	Down		rffT	1.2867	11.3099	3.13584	Up
hokB	1120.9	82.9749	-3.75584	Down		yhjJ	1.7368	15.2665	3.13587	Up
yiaG	959.532	73.4521	-3.70746	Down		yigB	2.21565	19.4758	3.13588	Up
yjiH	10.2752	0.801786	-3.67981	Down		nuoL	6.38694	56.4519	3.14383	Up
yhiO	153.763	12.2322	-3.65195	Down		lysC	1.30775	11.6055	3.14965	Up
hyaE	24.1045	2.0375	-3.56443	Down		yjfH	2.86858	25.4578	3.1497	Up
yjdC	67.74	6.24624	-3.43895	Down		ftsQ	7.22422	64.1141	3.14973	Up
yoaC	25.3725	2.57358	-3.30142	Down		dld	6.18109	54.9191	3.15137	Up
appC	2.7902	0.283095	-3.30101	Down		rfaE	2.7397	24.3912	3.15427	Up
narW	37.7648	3.90869	-3.27229	Down		yhiQ	3.44594	30.7566	3.15793	Up
yhiV	3.71335	0.389717	-3.25222	Down		mreB	21.0313	190.623	3.18011	Up
aidB	21.5662	2.40092	-3.16711	Down		mglA	0.284234	2.59383	3.18993	Up
ecnB	837.181	94.349	-3.14946	Down		yebU	0.30301	2.76523	3.18996	Up
ymgE	62.846	7.08272	-3.14945	Down		yeiT	0.362424	3.3076	3.19003	Up
yhiD	14.552	1.73655	-3.06692	Down		yjhC	0.41048	3.74628	3.19007	Up
yoaD	6.70333	0.815979	-3.03827	Down		ilvI	0.491634	4.4871	3.19013	Up
adhP	150.986	18.434	-3.03397	Down		rluC	0.497975	4.54499	3.19013	Up
ycfR	53.6281	6.79936	-2.97952	Down		tus	0.518843	4.73548	3.19014	Up
norV	2.42338	0.307337	-2.97913	Down		kdgK	0.518843	4.73548	3.19014	Up
yeaG	284.974	36.603	-2.9608	Down		murI	0.576861	5.2651	3.19017	Up
bolA	496.32	63.8126	-2.95936	Down		yegB	0.618018	5.64081	3.19018	Up
yebV	1385.59	184.919	-2.90553	Down		evgA	0.926581	8.45754	3.19025	Up
yohD	15.2689	2.06502	-2.88637	Down		pdxK	1.16447	10.6292	3.19029	Up
ECD_02364	125.034	18.1172	-2.78689	Down		yjgP	1.25623	11.4668	3.19029	Up
yhiM	6.1975	0.89809	-2.78675	Down		setA	1.53953	14.0529	3.19031	Up
arsB	2.41613	0.350177	-2.78654	Down		fhuA	1.64643	15.0287	3.19031	Up
fdnG	0.917277	0.132997	-2.78596	Down		hisD	1.44516	13.1915	3.19031	Up
ygjG	26.4598	4.10468	-2.68846	Down		nadE	1.81496	16.5671	3.19031	Up
ybaW	52.2263	8.14968	-2.67996	Down		lolB	1.81236	16.5435	3.19032	Up
narI	10.4082	1.62422	-2.6799	Down		cytR	1.82968	16.7016	3.19032	Up
ycgB	102.765	16.2776	-2.65839	Down		sufC	2.09089	19.086	3.19033	Up
yfiD	93.9397	15.511	-2.59844	Down		fldB	2.413	22.0264	3.19033	Up
ydiH	68.9477	11.6555	-2.56449	Down		ppx	2.7965	25.5272	3.19034	Up
yjgH	12.25	2.07091	-2.56444	Down		pdhR	2.69671	24.6163	3.19034	Up
sgcQ	3.75841	0.635432	-2.56431	Down		yfcD	3.38826	30.9291	3.19035	Up
yneB	3.36654	0.569188	-2.56429	Down		phnO	3.36391	30.7069	3.19035	Up
tsr	1.54527	0.261308	-2.56404	Down		imp	6.24396	57.3494	3.19925	Up
bfr	40.9791	7.16637	-2.51557	Down		infB	8.30558	76.4299	3.20198	Up
fic	16.2364	2.90627	-2.48199	Down		sucB	23.674	218.735	3.20781	Up
glpQ	4.73403	0.87311	-2.43883	Down		dapE	2.43813	22.6679	3.2168	Up
narV	21.4779	4.03429	-2.41247	Down		glyA	9.99881	93.085	3.21872	Up
yeaQ	113.991	23.124	-2.30146	Down		yhfK	2.16249	20.1384	3.21918	Up
narY	11.1605	2.26406	-2.30142	Down		yhbJ	6.37417	59.3617	3.21922	Up
yhhW	11.5607	2.34525	-2.30142	Down		mrdB	2.0657	19.2751	3.22204	Up
yncG	4.59808	0.932833	-2.30134	Down		pepQ	4.31841	40.4308	3.22688	Up
pphA	4.19307	0.850674	-2.30133	Down		ybhS	1.61485	15.1499	3.22984	Up
yijO	2.91103	0.590604	-2.30127	Down		selD	5.36978	50.3791	3.22989	Up
yraJ	1.61249	0.327184	-2.30112	Down		ygiB	7.18463	67.6666	3.23546	Up
ynaF	80.7316	17.0594	-2.24257	Down		ybbP	1.01237	9.58293	3.24273	Up
yohF	6.1007	1.37515	-2.14939	Down		ydcI	1.56948	14.8569	3.24277	Up
ynfM	3.21397	0.724496	-2.14931	Down		rpiA	2.49895	23.6559	3.24281	Up
cydA	68.7909	15.8451	-2.11818	Down		wecD	3.35762	31.7846	3.24282	Up
gadX	30.3963	7.3994	-2.03842	Down		aroE	3.68383	34.8727	3.24282	Up
yeaH	74.2757	18.3062	-2.02056	Down		lspA	7.93494	75.1165	3.24284	Up
csrA	3542.77	878.956	-2.01101	Down		glnA	6.83131	65.1937	3.2545	Up
insA-14	1.08348	0.271247	-1.99799	Down		proW	3.92795	37.6264	3.2599	Up
insA-17	1.08348	0.271247	-1.99799	Down		ptsP	4.93179	47.2426	3.25991	Up
insA-18	1.08348	0.271247	-1.99799	Down		kbl	5.66723	54.4153	3.2633	Up
insA-6	1.08348	0.271247	-1.99799	Down		thiI	0.601504	5.79505	3.26817	Up
dctA	47.4174	11.936	-1.9901	Down		yecO	1.40185	13.507	3.2683	Up
yqfA	66.6362	16.8971	-1.97953	Down		gor	1.95641	18.8505	3.26832	Up
yehV	17.211	4.36428	-1.97952	Down		ygaW	3.1499	30.3506	3.26835	Up
yfcZ	19.3098	4.89649	-1.97951	Down		proB	4.59038	44.4423	3.27525	Up
yceF	12.0175	3.04736	-1.9795	Down		tas	4.04197	39.1741	3.27677	Up
asnA	7.62854	1.93445	-1.97948	Down		ybjT	2.13615	20.7372	3.27914	Up
kdpE	3.20259	0.812158	-1.97941	Down		ppa	5.86096	57.0681	3.28348	Up
marC	3.28765	0.833729	-1.97941	Down		chaC	2.21565	21.723	3.29342	Up
mutH	3.12181	0.791676	-1.9794	Down		gyrB	3.54305	34.909	3.30054	Up
nrfD	1.99964	0.507127	-1.97932	Down		minC	5.39505	53.1569	3.30055	Up
yfeG	1.77079	0.449095	-1.9793	Down		atpE	34.7833	343.981	3.30586	Up
ydcW	15.3332	4.04366	-1.92293	Down		thrA	3.79765	37.6807	3.31065	Up
ribB	57.4136	15.4149	-1.89707	Down		hslU	13.9516	138.475	3.31112	Up
yhjY	11.4892	3.10762	-1.8864	Down		ptr	1.38824	13.939	3.3278	Up
ada	4.8008	1.32809	-1.85392	Down		ydgA	10.6105	107.038	3.33456	Up
gabT	30.2812	8.47283	-1.83751	Down		carB	0.246991	2.50428	3.34187	Up
yaeH	60.119	17.4223	-1.78689	Down		intB	0.380229	3.85569	3.34205	Up
phnB	11.3123	3.27832	-1.78686	Down		yeiR	0.480579	4.87353	3.34212	Up
narU	6.63736	1.92355	-1.78684	Down		yneH	0.521026	5.28378	3.34214	Up
appB	2.81672	0.816345	-1.78677	Down		panF	0.600046	6.08527	3.34218	Up
ygfK	1.28719	0.391743	-1.71625	Down		ydcV	0.639427	6.4847	3.34219	Up
lpp	8514.1	2598.11	-1.71239	Down		yaaA	0.659876	6.69211	3.34219	Up
aceB	392.228	121.846	-1.68663	Down		gltJ	0.704967	7.14946	3.34221	Up
yccV	290.102	92.1737	-1.65413	Down		cdaR	0.786942	7.98092	3.34223	Up
cspD	1705.09	542.572	-1.65196	Down		hdfR	1.1868	12.0366	3.34228	Up
ydcS	11.1578	3.63772	-1.61695	Down		yeaK	1.2815	12.9971	3.34228	Up
nlpI	205.365	67.3743	-1.60792	Down		pyrC	1.33768	13.567	3.3423	Up
narZ	14.6339	4.80534	-1.6066	Down		exbB	1.42608	14.4636	3.3423	Up
rpsV	12765.5	4218.98	-1.59728	Down		mgsA	1.51709	15.3867	3.34231	Up
aspA	51.0138	16.9396	-1.59049	Down		yiiD	1.91459	19.4184	3.34232	Up
yqjD	261.124	86.967	-1.5862	Down		yqfB	3.6868	37.3937	3.34235	Up
yqjC	387.668	131.069	-1.56449	Down		yffH	4.10555	41.6411	3.34236	Up
ygfE	123.284	41.682	-1.56449	Down		hha	37.2648	377.97	3.34239	Up
yfdY	24.9142	8.42344	-1.56449	Down		katE	35.9009	370.022	3.36552	Up
ybfE	13.1613	4.44984	-1.56448	Down		tldD	3.91875	40.6636	3.37527	Up
yidB	6.0262	2.0375	-1.56445	Down		prc	5.26164	54.5986	3.37528	Up
ydaM	4.37359	1.47876	-1.56443	Down		dedA	10.8285	112.365	3.37529	Up
sulA	3.7663	1.27343	-1.56443	Down		topA	9.50146	98.7407	3.37742	Up
metF	3.29192	1.11305	-1.56441	Down		aroH	1.33768	14.0192	3.3896	Up
mltE	2.80051	0.946903	-1.5644	Down		rpoB	14.7944	155.091	3.38999	Up
dmsB	2.75889	0.932833	-1.5644	Down		icdA	20.4135	215.405	3.39946	Up
insA-30	1.58679	0.536552	-1.56432	Down		nusB	7.21768	76.8673	3.41276	Up
ypdF	1.27784	0.432099	-1.56427	Down		speD	10.2293	108.941	3.41277	Up
insA-4	0.802084	0.271247	-1.56415	Down		clpP	15.4043	164.515	3.41681	Up
insA-23	0.802084	0.271247	-1.56415	Down		hrpA	0.715747	7.67359	3.42238	Up
insA-5	0.802084	0.271247	-1.56415	Down		ycfS	1.48774	16.0949	3.43541	Up
insA-7	0.802084	0.271247	-1.56415	Down		murG	5.21883	56.4617	3.43547	Up
insA-8	0.802084	0.271247	-1.56415	Down		ompF	5.09354	55.5368	3.4467	Up
insA-9	0.802084	0.271247	-1.56415	Down		ycdW	2.56161	28.0595	3.45337	Up
ygiW	110.01	37.8957	-1.53753	Down		lolA	6.48547	71.4185	3.46101	Up
dps	433.112	149.466	-1.53492	Down		ygiC	4.70619	52.1088	3.4689	Up
glpF	173.376	60.2074	-1.52589	Down		torZ	0.16767	1.8697	3.47911	Up
yjbJ	5632.26	1964.22	-1.51976	Down		fhuB	0.210018	2.34218	3.47927	Up
cfa	40.5154	14.5039	-1.48203	Down		frvR	0.242024	2.69927	3.47935	Up
ytfK	392.927	143.475	-1.45346	Down		rihA	0.51453	5.73967	3.47964	Up
yjbQ	20.1415	7.42888	-1.43895	Down		yafC	0.529947	5.91167	3.47965	Up
cysQ	16.9169	6.43453	-1.39456	Down		tonB	0.734235	8.19094	3.47972	Up
exuT	4.93114	1.87565	-1.39453	Down		rnfE	0.770808	8.59899	3.47972	Up
ydhC	2.97713	1.13243	-1.3945	Down		iap	0.901564	10.0579	3.47976	Up
yniA	25.8339	9.89897	-1.38392	Down		rnhB	0.970151	10.8231	3.47976	Up
yccJ	190.403	75.1034	-1.34211	Down		asnB	1.02382	11.4219	3.47977	Up
wrbA	22.3113	8.85527	-1.33317	Down		prmA	1.11216	12.4075	3.47978	Up
ydcH	111.444	45.2144	-1.30147	Down		maa	1.09939	12.2651	3.47978	Up
yjfN	80.1985	32.5377	-1.30146	Down		pdxH	2.51588	28.069	3.47984	Up
yjbR	51.7807	21.0082	-1.30146	Down		fklB	2.73854	30.5533	3.47985	Up
yecN	30.6248	12.425	-1.30145	Down		dut	3.07173	34.2707	3.47985	Up
phnA	15.0749	6.11615	-1.30145	Down		talB	17.5671	197.524	3.49108	Up
yibK	7.14704	2.89971	-1.30144	Down		phoH	4.36438	49.1356	3.49292	Up
yphA	6.61247	2.68283	-1.30143	Down		nusA	5.24701	59.1319	3.49437	Up
yghU	5.68819	2.30784	-1.30143	Down		thrB	4.13272	46.6323	3.49617	Up
ygfJ	5.0897	2.06502	-1.30142	Down		dcp	4.45946	50.3706	3.49764	Up
ygdQ	3.71484	1.50722	-1.30141	Down		ykfE	10.0058	113.085	3.4985	Up
hemH	2.4795	1.00603	-1.30138	Down		sfsA	4.53954	51.4146	3.50156	Up
ygbN	1.61336	0.654622	-1.30133	Down		rlpB	4.03857	46.0819	3.51228	Up
yhjO	0.772099	0.313311	-1.30119	Down		ybhF	1.70691	19.5378	3.51681	Up
cydB	54.5457	22.3741	-1.28564	Down		hslV	17.5827	203.305	3.53142	Up
nlpD	395.857	163.127	-1.27898	Down		alaS	4.91636	57.0331	3.53614	Up
eno	231.383	95.8197	-1.27189	Down		ompR	8.07558	93.8225	3.5383	Up
rpsP	349.572	146.451	-1.25517	Down		phoB	14.8282	172.564	3.54072	Up
elaB	93.5369	39.5305	-1.24257	Down		ynfF	0.33615	3.91988	3.54363	Up
cbpA	45.1801	19.1828	-1.23587	Down		yfhA	0.662677	7.72858	3.54383	Up
gabD	9.32186	3.96507	-1.23327	Down		nadC	1.09253	12.7425	3.5439	Up
cspE	5706.18	2444.02	-1.22327	Down		speG	2.14162	24.9794	3.54396	Up
ygaF	12.3207	5.3558	-1.20191	Down		rluD	2.90554	33.8899	3.54398	Up
ynfK	5.39505	2.34525	-1.20189	Down		glk	5.92692	69.1321	3.544	Up
ygbI	4.45239	1.93548	-1.20189	Down		yebR	10.993	128.225	3.54402	Up
srlE	3.48523	1.51506	-1.20188	Down		yhdP	1.03528	12.1797	3.55639	Up
aceA	275.724	120.497	-1.19423	Down		dppC	1.61733	19.1374	3.56471	Up
yibN	51.1521	22.4826	-1.18598	Down		ydcG	3.94512	46.6828	3.56475	Up
rnhA	13.1688	5.93645	-1.14945	Down		ilvA	1.11614	13.3009	3.57493	Up
fruK	11.2707	5.19629	-1.11702	Down		pepB	3.47092	41.5409	3.58114	Up
ybeL	33.1566	15.4139	-1.10506	Down		ubiE	4.11221	49.3551	3.58521	Up
rrfF	5365.86	2535.71	-1.08142	Down		yrbE	3.917	47.0122	3.58521	Up
gabP	4.69306	2.22143	-1.07904	Down		yrbH	4.32441	52.1458	3.59198	Up
yeeX	34.7081	16.5666	-1.06699	Down		nuoC	7.47853	90.3121	3.59409	Up
aceK	21.2133	10.1399	-1.06493	Down		speA	8.21477	99.3433	3.59613	Up
mtlA	8.3008	3.98818	-1.05752	Down		yneI	0.31616	3.847	3.60501	Up
yciN	152.9	73.8498	-1.04992	Down		celF	0.326152	3.96861	3.60502	Up
ompA	2290.39	1130.13	-1.0191	Down		nupG	0.356169	4.33397	3.60506	Up
insA-13	0.548826	0.271247	-1.01674	Down		uvrD	0.381157	4.63811	3.60508	Up
ydbD	0.177519	0.360006	1.02005	Up		pspF	0.486241	5.91713	3.60515	Up
ycaI	0.181152	0.367377	1.02006	Up		coaA	0.504057	6.13397	3.60516	Up
insB-14	0.192309	0.39001	1.02008	Up		treR	0.506117	6.15905	3.60517	Up
gcl	0.236931	0.480529	1.02016	Up		yfdC	0.516678	6.28758	3.60517	Up
tynA	0.246847	0.500643	1.02017	Up		elaC	0.527688	6.4216	3.60518	Up
yfaS	0.253788	0.514724	1.02018	Up		rbsA	0.574966	6.99704	3.6052	Up
insB-13	0.256379	0.519981	1.02018	Up		nhoA	0.587816	7.15344	3.6052	Up
garD	0.273561	0.554835	1.0202	Up		glpG	0.60211	7.32742	3.60521	Up
glcD	0.288875	0.585899	1.02021	Up		yejA	0.695947	8.46954	3.60523	Up
ycaM	0.30525	0.619119	1.02023	Up		cusR	0.790495	9.62033	3.60526	Up
tdcC	0.332278	0.673946	1.02024	Up		lnt	0.84092	10.2341	3.60527	Up
dcuB	0.329624	0.668563	1.02024	Up		dfp	1.10651	13.4666	3.6053	Up
glvG	0.334974	0.679415	1.02024	Up		mepA	1.21595	14.7987	3.60531	Up
cadB	0.331388	0.672142	1.02024	Up		trkH	1.19999	14.6045	3.60532	Up
agaZ	0.348159	0.706161	1.02025	Up		yjaG	1.9711	23.9899	3.60535	Up
livM	0.34914	0.708152	1.02025	Up		yiiQ	1.92511	23.4302	3.60536	Up
tdcE	0.356983	0.724063	1.02026	Up		acpS	2.22357	27.0629	3.60537	Up
flgE	0.37448	0.759556	1.02027	Up		murE	2.62356	31.9313	3.60537	Up
speF	0.374245	0.75908	1.02027	Up		yajG	4.07178	49.5583	3.6054	Up
agaS	0.394776	0.800727	1.02028	Up		hisS	4.90048	59.6447	3.6054	Up
yccM	0.431959	0.876156	1.02029	Up		recA	4.81779	58.6383	3.6054	Up
purM	0.450832	0.914442	1.0203	Up		tdh	7.77582	94.6417	3.60541	Up
yejE	0.457495	0.927958	1.0203	Up		yrbA	13.9658	169.983	3.60542	Up
gspK	0.482452	0.978585	1.02031	Up		ycbY	1.37181	16.8945	3.6224	Up
yibJ	0.508195	1.03081	1.02032	Up		yhdA	1.50527	18.5382	3.62241	Up
alsK	0.518843	1.05241	1.02033	Up		pdxA	2.87183	35.4386	3.62528	Up
yifB	0.555614	1.127	1.02033	Up		yqgC	65.7144	813.167	3.62927	Up
uxaA	0.58309	1.18274	1.02034	Up		dacC	1.50216	18.6632	3.63509	Up
gspC	0.617116	1.25176	1.02034	Up		yheO	5.83855	72.5427	3.63515	Up
agaD	0.642747	1.30375	1.02034	Up		yadH	2.00076	25.0274	3.64489	Up
ssuC	0.642747	1.30375	1.02034	Up		rrmB	3.10642	38.8587	3.64491	Up
ylbA	0.649491	1.31743	1.02034	Up		fbp	8.98961	112.774	3.64903	Up
yfaP	0.659876	1.3385	1.02035	Up		tyrR	1.3983	17.5854	3.65263	Up
yjiN	0.696217	1.41222	1.02036	Up		gshB	2.51988	31.6918	3.65268	Up
bioA	0.690393	1.40041	1.02036	Up		ubiA	1.12736	14.2921	3.6642	Up
yafS	0.729906	1.48056	1.02036	Up		yicC	1.14297	14.49	3.6642	Up
yhfR	0.71722	1.45483	1.02036	Up		argC	1.87827	23.8126	3.66425	Up
yhaK	0.761327	1.5443	1.02036	Up		rpmA	40.2211	509.944	3.66431	Up
garK	0.733334	1.48752	1.02037	Up		nuoF	4.29535	54.9604	3.67754	Up
xylH	0.767429	1.55668	1.02037	Up		malP	8.6873	111.264	3.67894	Up
yidE	0.769484	1.56085	1.02037	Up		fabH	8.53262	109.453	3.68118	Up
purH	0.80975	1.64253	1.02037	Up		tatC	1.97943	25.4298	3.68336	Up
ymfC	0.844416	1.71285	1.02037	Up		ntpA	4.66543	59.9385	3.6834	Up
cynT	0.833051	1.6898	1.02038	Up		yfgM	5.47699	70.365	3.6834	Up
yeeE	0.879155	1.78332	1.02038	Up		lon	5.72364	73.7098	3.68685	Up
xdhA	0.908017	1.84187	1.02038	Up		yciE	8.87796	114.488	3.68883	Up
dinB	0.882288	1.78968	1.02038	Up		ytfN	0.416611	5.38647	3.69257	Up
yjeA	0.972383	1.97244	1.02038	Up		recF	1.72754	22.3395	3.69281	Up
ynfG	0.919697	1.86557	1.02039	Up		acrD	0.640316	8.31192	3.69833	Up
melA	0.975685	1.97914	1.02039	Up		trkA	2.55468	33.3601	3.70691	Up
insE-5	0.94747	1.92191	1.02039	Up		clpB	13.0597	170.604	3.70746	Up
flhC	1.01802	2.06502	1.02039	Up		htpG	6.03646	78.9135	3.7085	Up
yfaD	1.07826	2.18722	1.02039	Up		accD	10.0672	131.667	3.70916	Up
crcA	1.07086	2.17221	1.02039	Up		rnr	3.33344	43.6145	3.70972	Up
ynfE	1.00688	2.04243	1.02039	Up		pta	5.00003	65.5375	3.71231	Up
ynfJ	1.06831	2.16704	1.0204	Up		gltA	11.8009	155.25	3.71763	Up
fadA	1.17291	2.37922	1.0204	Up		uhpB	0.288202	3.79893	3.72044	Up
hyfH	1.13989	2.31224	1.0204	Up		sbcB	0.306005	4.03367	3.72047	Up
yrfC	1.13989	2.31224	1.0204	Up		livJ	0.417398	5.50247	3.72058	Up
fimI	1.13989	2.31224	1.0204	Up		mppA	0.530612	6.99527	3.72065	Up
cmr	1.09347	2.21808	1.0204	Up		ygiS	0.532896	7.02539	3.72065	Up
yncA	1.21843	2.47156	1.0204	Up		yfbT	0.850215	11.2095	3.72075	Up
ybbM	1.31266	2.66271	1.0204	Up		ligA	1.44261	19.0206	3.72081	Up
mntR	1.46329	2.96827	1.02041	Up		nrdB	1.62013	21.3614	3.72082	Up
aqpZ	1.54152	3.12697	1.02041	Up		yieF	2.1052	27.7573	3.72084	Up
srlR	1.32672	2.69125	1.02041	Up		yeiP	2.06999	27.2931	3.72084	Up
ycjL	1.3484	2.73523	1.02041	Up		rffH	2.78026	36.6584	3.72085	Up
ydjZ	1.50405	3.05097	1.02042	Up		ppc	2.89398	38.158	3.72086	Up
mrr	1.58964	3.22459	1.02042	Up		tkrA	2.92845	38.6125	3.72086	Up
csgA	1.53591	3.1156	1.02042	Up		smpA	72.4158	954.852	3.7209	Up
yciR	1.88616	3.82611	1.02043	Up		wzzB	5.78832	77.3004	3.73926	Up
hcaR	2.19465	4.45189	1.02043	Up		recB	1.11551	14.9339	3.74282	Up
orn	2.23845	4.54074	1.02043	Up		ddlB	2.62684	35.1684	3.74288	Up
narX	1.87679	3.80711	1.02043	Up		degS	1.30478	17.6444	3.75733	Up
ytfL	2.30065	4.66692	1.02043	Up		gltD	2.77381	37.5112	3.75738	Up
yhgH	2.37129	4.81022	1.02043	Up		pheA	3.13749	42.5622	3.76189	Up
ycdC	2.6225	5.31981	1.02043	Up		metL	0.836816	11.3723	3.76447	Up
yidR	2.59719	5.26848	1.02044	Up		dppF	2.34781	31.9088	3.76457	Up
yihI	2.5109	5.09344	1.02044	Up		lgt	2.24439	30.7308	3.77529	Up
purE	2.5109	5.09344	1.02044	Up		mukE	3.20259	43.8512	3.77531	Up
yhfU	2.64294	5.36129	1.02044	Up		atpG	14.8574	203.439	3.77534	Up
yobD	3.03408	6.15474	1.02044	Up		rpoD	6.84315	94.6263	3.78951	Up
ycgL	3.23924	6.57092	1.02044	Up		ycfW	1.08074	14.9799	3.79294	Up
yaiL	3.41946	6.93651	1.02044	Up		solA	1.23124	17.066	3.79294	Up
yqiE	3.57232	7.2466	1.02044	Up		tolC	8.20059	114.07	3.79805	Up
yniB	3.45124	7.00099	1.02044	Up		rcsC	1.29143	18.1914	3.81622	Up
cvpA	4.05416	8.22404	1.02044	Up		yecP	0.490091	6.95796	3.82754	Up
ybaN	4.52741	9.18406	1.02045	Up		yehX	0.521026	7.39725	3.82756	Up
yfbV	4.60754	9.34661	1.02045	Up		aphA	0.743049	10.55	3.82764	Up
copA	4.70052	9.53523	1.02045	Up		xerD	2.17536	30.8888	3.82776	Up
ygcM	4.87875	9.89678	1.02045	Up		nfsA	3.64913	51.8163	3.82778	Up
ychK	4.57295	9.27645	1.02045	Up		eco	5.40551	76.7569	3.82779	Up
btuE	7.69515	15.61	1.02045	Up		yrdB	6.7036	95.1897	3.8278	Up
yfjG	8.47851	17.1991	1.02045	Up		pepP	4.67568	66.7321	3.83513	Up
cca	5.43496	11.0251	1.02045	Up		truB	3.55676	51.02	3.84243	Up
yfeY	6.15827	12.4924	1.02045	Up		topB	3.61158	51.9296	3.84586	Up
dnaX	6.48461	13.1544	1.02045	Up		yejM	0.960287	13.8782	3.85321	Up
ssb	6.90239	14.0019	1.02045	Up		ispA	1.62441	23.6144	3.86168	Up
ynfB	5.76143	11.6874	1.02046	Up		ispC	3.02257	44.0687	3.86591	Up
yejL	21.156	42.9162	1.02046	Up		otsA	5.52003	80.5603	3.86732	Up
ydcY	9.56738	19.408	1.02046	Up		pbpC	0.353923	5.20382	3.87806	Up
yehS	8.67664	17.6011	1.02046	Up		ampG	0.588635	8.65576	3.87822	Up
pfkA	9.91771	20.1187	1.02046	Up		ycjF	2.18996	32.4288	3.8883	Up
ea8.5	14.9727	30.3731	1.02046	Up		phnL	3.97748	58.8993	3.88832	Up
yiiT	15.5599	31.5643	1.02046	Up		zwf	3.23704	48.0539	3.89191	Up
yfgG	21.9623	44.552	1.02046	Up		yigA	3.75998	56.4413	3.90795	Up
ygdR	37.2648	75.5942	1.02046	Up		ubiB	1.56152	23.492	3.91115	Up
apaG	22.6366	45.9199	1.02046	Up		fabD	10.375	157.32	3.92252	Up
xseB	41.5236	84.2335	1.02046	Up		sfcA	9.25894	140.613	3.92474	Up
ybbA	10.21	20.7117	1.02046	Up		dinF	0.3186	4.84585	3.92693	Up
yjjY	246.092	499.215	1.02046	Up		ygiQ	0.370328	5.63285	3.92699	Up
miaA	79.1213	162.548	1.03873	Up		nei	0.642747	9.77751	3.92714	Up
rplU	70.0474	145.835	1.05793	Up		yfiH	0.71722	10.9106	3.92717	Up
astC	5.90093	12.3444	1.06484	Up		nth	0.88045	13.394	3.9272	Up
astA	6.7858	14.2242	1.06776	Up		leuD	0.947865	14.4197	3.92722	Up
rpsD	153.353	322.197	1.07109	Up		ychJ	1.51709	23.08	3.92726	Up
yrfG	11.4306	24.0159	1.07109	Up		tolR	1.72897	26.3036	3.92728	Up
rplR	486.283	1023.99	1.07433	Up		yhbL	2.53305	38.5371	3.9273	Up
metK	5.13088	10.8086	1.0749	Up		yaeR	4.22169	64.2285	3.92732	Up
yejK	4.67778	9.96354	1.09083	Up		ftsL	4.87875	74.2252	3.92733	Up
rpsE	310.098	661.548	1.09312	Up		tktA	9.18973	139.814	3.92734	Up
putP	2.581	5.52651	1.09844	Up		atpA	14.5414	221.519	3.92919	Up
artI	6.45418	13.82	1.09845	Up		glyS	5.2021	79.3476	3.93102	Up
pldB	7.80466	16.7635	1.10292	Up		trpB	2.27389	34.9786	3.94324	Up
insB-18	0.256379	0.554973	1.11414	Up		oppC	10.1541	157.739	3.95741	Up
insB-24	0.256379	0.554973	1.11414	Up		yncD	0.589843	9.17201	3.95884	Up
rplD	426.494	924.775	1.11658	Up		yeaE	1.73848	27.0361	3.95899	Up
yeeJ	0.374725	0.814336	1.11979	Up		aceF	16.1456	252.148	3.96506	Up
waaA	2.44338	5.31049	1.11997	Up		yecD	2.1052	33.0952	3.97459	Up
ddlA	2.95104	6.41386	1.11997	Up		yraP	2.05282	32.2718	3.9746	Up
yecI	8.96988	19.4956	1.11999	Up		nrdA	1.79227	28.3573	3.98386	Up
fadH	1.23448	2.7128	1.13588	Up		acrB	4.80607	76.0699	3.9844	Up
yedY	2.81735	6.19135	1.13592	Up		mrdA	1.32005	20.9748	3.98999	Up
deoC	3.93777	8.65359	1.13592	Up		yecE	1.84197	29.2682	3.99001	Up
yiiM	4.83511	10.6256	1.13592	Up		yrbD	3.29798	52.4049	3.99005	Up
ydfH	4.71238	10.3559	1.13593	Up		rnb	2.80516	44.8656	3.99945	Up
ispE	12.226	27.1633	1.15171	Up		sapF	0.626484	10.1654	4.02025	Up
rpsJ	1128.13	2512.85	1.15539	Up		yieE	0.677944	11.0005	4.02026	Up
ygaA	1.42732	3.18484	1.15791	Up		yaeB	0.752077	12.2036	4.02028	Up
ydgI	1.58851	3.54453	1.15792	Up		yniC	0.816566	13.2502	4.0203	Up
yfeA	1.87935	4.19351	1.15792	Up		yeaY	1.00972	16.3847	4.02032	Up
birA	2.46961	5.51062	1.15793	Up		pdxJ	1.43434	23.2757	4.02037	Up
ydcU	2.55105	5.69235	1.15793	Up		dppB	1.3825	22.4345	4.02037	Up
ylaC	36.1523	80.6712	1.15797	Up		yceI	2.05282	33.3129	4.0204	Up
uppS	42.7043	95.5664	1.16212	Up		fkpB	3.1499	51.1168	4.02042	Up
murB	5.92434	13.4045	1.17799	Up		tatA	5.74573	93.2435	4.02044	Up
iscA	69.7341	158.301	1.18274	Up		ygdI	31.7339	514.994	4.02046	Up
insB-19	0.256379	0.584966	1.19007	Up		fumA	2.33242	38.1131	4.03039	Up
cusA	0.507028	1.15698	1.19023	Up		yciF	9.06372	148.403	4.03327	Up
ydhK	0.825768	1.88439	1.19029	Up		sucC	15.5883	255.741	4.03615	Up
trpD	1.07495	2.45305	1.19031	Up		yhbG	3.62774	59.6073	4.03835	Up
yddS	1.11113	2.53562	1.19031	Up		sucD	7.36078	121.176	4.0411	Up
yeaJ	1.16334	2.65478	1.19032	Up		amiC	1.07139	17.7478	4.05008	Up
ygjU	1.44096	3.28834	1.19033	Up		glnE	1.41361	23.5128	4.05599	Up
yggW	1.6096	3.6732	1.19034	Up		lpdA	17.4799	291.448	4.05947	Up
ybjS	3.71417	8.47612	1.19036	Up		sbcC	0.253305	4.23766	4.06432	Up
yieH	3.28765	7.50276	1.19036	Up		mfd	1.26349	21.2021	4.06872	Up
exuR	5.27831	12.0457	1.19037	Up		degQ	3.86185	65.9349	4.09368	Up
apt	8.79444	20.07	1.19038	Up		sdaB	0.321913	5.54907	4.1075	Up
yciC	5.6071	12.7961	1.19038	Up		ycdO	0.406438	7.00652	4.10759	Up
rpoA	126.835	290.304	1.19461	Up		slt	0.430896	7.42825	4.10761	Up
slyD	57.159	130.945	1.19591	Up		yliC	0.525449	9.05861	4.10767	Up
lpxA	14.2121	32.7616	1.20489	Up		fpr	0.697029	12.0171	4.10773	Up
yhhT	3.10992	7.20981	1.21308	Up		feoB	0.704724	12.1498	4.10773	Up
mlc	5.16333	11.9703	1.21309	Up		ygaD	1.30859	22.5622	4.10782	Up
ubiG	5.10874	11.8438	1.21309	Up		yiaB	2.88076	49.6709	4.10788	Up
ytfP	20.1647	46.7491	1.21311	Up		wzxE	1.07449	18.8889	4.13581	Up
yfaY	3.75526	8.76034	1.22207	Up		ycaJ	2.95794	52.0018	4.1359	Up
argT	6.52826	15.2294	1.22209	Up		yraO	1.9711	34.9853	4.14968	Up
glgP	12.6328	29.6726	1.23196	Up		rimK	2.15641	38.2746	4.14968	Up
ycjT	0.542463	1.28369	1.2427	Up		mutY	3.0988	55.6755	4.16726	Up
bglF	0.669598	1.58458	1.24273	Up		pepN	4.95325	89.4884	4.17525	Up
ycjK	0.924669	2.18825	1.24277	Up		speC	0.193305	3.52748	4.18969	Up
ycaD	1.19173	2.82028	1.24278	Up		ytfM	0.488723	8.92095	4.19011	Up
yhiH	1.32523	3.13623	1.24279	Up		mdoB	0.536198	9.78771	4.19013	Up
yraQ	1.34739	3.18868	1.24279	Up		hybB	0.769815	14.0529	4.19021	Up
ynfH	1.73848	4.11427	1.24281	Up		marA	4.36938	79.7707	4.19036	Up
ampD	3.29798	7.80507	1.24283	Up		yheL	4.6728	85.3102	4.19036	Up
rbn	3.38187	8.00361	1.24283	Up		mukB	2.623	48.2414	4.20098	Up
ynjA	3.32753	7.87502	1.24283	Up		fkpA	6.20118	114.472	4.20631	Up
ucpA	3.85598	9.12568	1.24283	Up		murD	3.03036	56.3485	4.21682	Up
yqaB	6.31539	14.9463	1.24284	Up		yfbR	1.92511	36.1216	4.22985	Up
glcG	5.83762	13.8156	1.24285	Up		sdhA	5.49984	104.533	4.24843	Up
rnpA	15.2235	36.0288	1.24285	Up		thiC	0.220877	4.25479	4.26777	Up
tsf	57.0544	135.225	1.24495	Up		ycbC	0.656378	12.6475	4.26818	Up
menC	9.91771	23.6394	1.25311	Up		ybhG	1.89263	36.4718	4.26832	Up
cysK	26.4596	63.1179	1.25426	Up		yhbW	1.87117	36.0583	4.26832	Up
rumA	5.80286	13.8487	1.25491	Up		ygfB	2.03594	39.2336	4.26832	Up
yggN	10.278	24.5726	1.25749	Up		trpA	2.50564	48.2854	4.26834	Up
glpX	5.12617	12.2893	1.26145	Up		yebE	3.3319	64.2087	4.26835	Up
pabB	2.58806	6.23431	1.26836	Up		parE	0.442444	8.74902	4.30555	Up
ygjD	3.71417	8.94702	1.26837	Up		ftsW	3.60225	71.9761	4.32055	Up
nanR	5.14128	12.3848	1.26837	Up		ydbK	4.59816	92.2512	4.32644	Up
yqjA	6.61916	15.9449	1.26838	Up		sdhD	13.7851	276.841	4.32788	Up
ahpC	76.4336	184.123	1.26839	Up		gatZ	12.7453	257.826	4.33836	Up
pgk	46.5214	112.215	1.2703	Up		purL	0.101167	2.05031	4.34103	Up
insB-29	0.256379	0.619958	1.27389	Up		malS	0.204472	4.14593	4.34172	Up
insB-22	0.256379	0.619958	1.27389	Up		ycdB	0.35112	7.12079	4.342	Up
insB-26	0.256379	0.619958	1.27389	Up		yceA	1.32811	26.9398	4.34229	Up
yadQ	3.99662	9.66639	1.2742	Up		yqjB	2.18474	44.3171	4.34233	Up
yjeQ	5.75483	13.9189	1.2742	Up		prlC	2.43647	49.8354	4.35431	Up
yjjV	8.53171	20.6353	1.27421	Up		yfiO	9.21586	189.824	4.3644	Up
yeeF	5.83827	14.1461	1.27679	Up		phoR	5.49182	113.144	4.36473	Up
ybhK	2.67221	6.50478	1.28347	Up		leuC	0.625829	13.0108	4.3778	Up
proC	3.11625	7.5857	1.28347	Up		yihE	2.88298	59.9433	4.37797	Up
glnP	4.16485	10.1383	1.28348	Up		barA	0.438161	9.18268	4.38938	Up
yqiB	8.89263	21.647	1.28349	Up		sucA	7.46111	158.337	4.40747	Up
glgC	13.4679	32.7846	1.28349	Up		ilvD	0.226947	4.83194	4.41218	Up
rplQ	87.3857	212.721	1.28349	Up		yegN	0.255394	5.43786	4.41224	Up
ydaA	13.6069	33.2252	1.28794	Up		bcr	0.760358	16.1936	4.4126	Up
ycbK	84.295	205.873	1.28824	Up		pstS	17.5149	375.342	4.42155	Up
zipA	8.16825	19.9812	1.29054	Up		htpX	5.56041	120.127	4.43323	Up
ybgR	3.57142	8.79722	1.30055	Up		yghA	2.76782	60.0754	4.43995	Up
dsbG	4.74501	11.6881	1.30056	Up		yaiW	1.68635	36.7723	4.44664	Up
trmU	5.82264	14.3426	1.30056	Up		yggE	6.34391	140.128	4.46523	Up
rpmG	297.983	734.01	1.30057	Up		ybiL	0.179577	4.00499	4.47912	Up
adk	13.7914	34.0966	1.30586	Up		ybhR	0.415996	9.28051	4.47956	Up
rbsC	4.44521	11.0211	1.30994	Up		tbpA	0.482452	10.7634	4.4796	Up
glpD	7.7608	19.2417	1.30996	Up		hemF	0.541536	12.0819	4.47965	Up
hslJ	16.0066	39.6861	1.30997	Up		aroD	0.681677	15.209	4.47969	Up
ydgR	5.76215	14.3188	1.31323	Up		nagD	0.689267	15.3784	4.4797	Up
thrS	91.1586	226.65	1.31402	Up		yrdA	1.08971	24.314	4.47977	Up
fusA	226.399	564.077	1.31702	Up		ymdC	0.922373	20.8918	4.50144	Up
yhbE	6.42082	16.0307	1.32001	Up		rnfB	2.03594	46.4609	4.51225	Up
recR	12.321	30.7618	1.32002	Up		fecC	0.473232	11.0376	4.54374	Up
brnQ	5.7084	14.3044	1.3253	Up		yafJ	0.670599	15.6419	4.54382	Up
proP	25.065	62.8269	1.32571	Up		wecE	1.21512	28.3449	4.54392	Up
pntA	11.8251	29.6994	1.32858	Up		ndh	1.3617	31.7643	4.54393	Up
insB-8	0.12824	0.325025	1.3417	Up		ispD	1.49497	34.8733	4.54393	Up
ygfH	0.587239	1.48891	1.34224	Up		panD	2.22357	51.8705	4.54396	Up
hofB	0.633839	1.60708	1.34225	Up		rbfA	3.95366	92.231	4.54399	Up
creD	0.652204	1.65365	1.34226	Up		malQ	3.57261	84.348	4.5613	Up
atoB	0.765057	1.93981	1.34228	Up		sdhB	2.21565	52.4347	4.56472	Up
yehU	1.00922	2.55893	1.3423	Up		ybdR	0.724748	17.2726	4.57486	Up
yjdB	1.03886	2.6341	1.34231	Up		nemA	0.840362	20.0283	4.57489	Up
yneE	1.05979	2.68718	1.34231	Up		mraW	2.04086	48.643	4.57498	Up
yfbH	1.09737	2.78247	1.34232	Up		rbsK	0.518843	12.6278	4.60516	Up
yqjH	1.3484	3.41901	1.34233	Up		prfC	1.34952	32.8487	4.60532	Up
glpR	1.36325	3.45667	1.34233	Up		folC	1.40817	34.2766	4.60533	Up
moeA	1.45365	3.68589	1.34233	Up		ygiM	1.82573	44.4411	4.60535	Up
purN	1.74836	4.4332	1.34235	Up		ydiI	1.88682	45.9283	4.60535	Up
idi	2.21839	5.62504	1.34235	Up		yhbO	3.65508	88.9727	4.60539	Up
priC	2.36686	6.00152	1.34235	Up		ftsI	1.67393	40.9885	4.61391	Up
uxuB	2.38256	6.04134	1.34236	Up		recJ	0.977345	24.0368	4.62023	Up
yffI	2.5897	6.56659	1.34236	Up		ychF	1.26911	31.3204	4.62521	Up
yfeZ	3.1499	7.98708	1.34236	Up		ybiS	4.20289	103.906	4.62775	Up
ydgB	2.91932	7.40241	1.34236	Up		sbmA	0.737704	18.3295	4.63498	Up
mutT	4.22169	10.7048	1.34237	Up		ygbO	1.77714	44.1596	4.6351	Up
gidB	3.62463	9.19086	1.34237	Up		pstC	7.46823	185.835	4.63711	Up
holD	3.71704	9.42519	1.34237	Up		bglX	1.24739	31.2664	4.64763	Up
acpT	3.97374	10.0761	1.34237	Up		ybjX	3.33754	83.6609	4.6477	Up
ffh	5.82301	14.7653	1.34237	Up		ldhA	1.91459	48.0605	4.64974	Up
yciH	6.47837	16.4271	1.34238	Up		trpS	2.34781	59.0551	4.65267	Up
yjgF	8.58851	21.7778	1.34238	Up		ftsX	0.439627	11.1453	4.66401	Up
msrA	8.74142	22.1656	1.34238	Up		groEL	26.433	671.578	4.66714	Up
yijD	20.298	51.4697	1.34239	Up		rstA	2.164	55.6019	4.68336	Up
fur	41.4753	105.169	1.34239	Up		ygeV	0.237385	6.25765	4.72032	Up
ydhD	33.084	83.8914	1.34239	Up		ribA	0.985599	25.9891	4.72076	Up
yhcR	33.4797	84.8948	1.34239	Up		yggG	12.9501	344.274	4.73252	Up
ydbJ	23.8544	60.4879	1.34239	Up		dacA	1.48861	39.6318	4.73462	Up
rpsC	224.562	570.583	1.34532	Up		yfiA	51.852	1382.02	4.73624	Up
insB-16	0.192309	0.489987	1.34932	Up		wecB	2.43015	66.1379	4.76636	Up
asmA	3.84945	9.87578	1.35924	Up		rpe	0.800721	21.9257	4.77518	Up
rpmI	744.753	1917.53	1.36442	Up		mraY	1.70964	46.8171	4.77527	Up
ygdH	7.09844	18.3267	1.36837	Up		pcm	1.79919	49.2695	4.77528	Up
potC	5.75405	14.9147	1.37409	Up		selB	0.455464	12.7015	4.80152	Up
ybaL	6.34589	16.4774	1.37659	Up		lysS	1.99361	56.0381	4.81295	Up
kgtP	23.6176	61.4496	1.37954	Up		murC	1.17717	33.1304	4.81476	Up
mltD	4.5409	11.8432	1.38301	Up		leuA	0.273561	7.76639	4.82731	Up
cpdA	7.25953	19.0215	1.38968	Up		yggX	5.34666	151.842	4.82779	Up
mrcA	0.793885	2.09342	1.39886	Up		phoA	3.39865	97.459	4.84176	Up
ilvG	1.29583	3.41713	1.39891	Up		aroA	1.04135	29.9235	4.84475	Up
pflA	3.52444	9.29427	1.39895	Up		recN	0.513023	14.8272	4.85308	Up
ypdB	3.56504	9.40136	1.39895	Up		dam	1.19252	34.4695	4.85324	Up
lpxD	21.4977	57.0634	1.40838	Up		ybjG	1.9402	56.0829	4.85328	Up
gcvR	8.27966	22.0444	1.41277	Up		gatA	15.5512	455.847	4.87345	Up
yleA	4.29338	11.5087	1.42254	Up		lpxB	0.794518	23.3673	4.87827	Up
rplB	295.688	794.394	1.42578	Up		ftsY	0.86845	25.542	4.87828	Up
insB-12	0.192309	0.519981	1.43503	Up		yhcN	6.19523	182.225	4.87842	Up
insB-3	0.192309	0.519981	1.43503	Up		mdoG	3.37101	99.4379	4.88254	Up
insB-9	0.192309	0.519981	1.43503	Up		murF	1.94616	57.5709	4.88664	Up
yicI	0.529321	1.43152	1.43533	Up		ypfG	1.34252	40.3941	4.91113	Up
ybgH	0.878724	2.37657	1.4354	Up		gnd	3.113	94.4055	4.92249	Up
pheP	0.958066	2.59117	1.43541	Up		hisC	0.433471	13.187	4.92704	Up
hipA	1.00472	2.71736	1.43541	Up		sapD	0.476877	14.5077	4.92706	Up
yijP	1.46597	3.96492	1.43544	Up		fecB	0.539178	16.4035	4.9271	Up
yhcS	1.55633	4.20932	1.43544	Up		proA	0.714293	21.732	4.92716	Up
tehA	1.43043	3.86881	1.43544	Up		gatB	14.4824	445.572	4.94329	Up
yhaJ	1.63155	4.41277	1.43544	Up		gntT	0.673492	20.8319	4.95099	Up
nanK	1.68332	4.5528	1.43544	Up		proX	1.90721	58.9979	4.95113	Up
yjjW	1.7144	4.63688	1.43545	Up		ddg	0.525449	16.5186	4.9744	Up
aroP	1.92099	5.19564	1.43545	Up		ibpA	31.5941	1006.6	4.99369	Up
dnaQ	2.15146	5.81901	1.43546	Up		phnH	2.003	63.9926	4.99767	Up
yjaH	2.31222	6.25384	1.43546	Up		gltB	1.9679	63.2617	5.0066	Up
ycjC	3.24042	8.76438	1.43547	Up		glnL	0.44436	14.4195	5.02015	Up
rdgC	3.19285	8.63572	1.43547	Up		trmH	0.780527	25.3305	5.02028	Up
yqcB	3.917	10.5944	1.43548	Up		dcrB	1.08021	35.0572	5.02033	Up
rpsU	39.4287	106.645	1.4355	Up		murA	2.13039	69.8633	5.03535	Up
deoA	13.3951	36.3435	1.43999	Up		ymgD	3.16124	105.808	5.06482	Up
fdoG	16.2301	44.0753	1.4413	Up		yjbH	1.57776	53.6067	5.08646	Up
pykA	14.5043	39.5369	1.44672	Up		yjiY	0.191809	6.61132	5.1072	Up
ycfP	18.0703	49.2574	1.44672	Up		sseB	0.659876	22.7529	5.10771	Up
cpxA	9.28439	25.3284	1.44788	Up		pspA	15.513	536.628	5.11237	Up
potF	4.13129	11.3137	1.45341	Up		pheS	2.41186	85.1283	5.14142	Up
kup	1.57076	4.32421	1.46097	Up		yncE	0.876044	31.5403	5.17005	Up
glcF	2.57404	7.08632	1.461	Up		fecA	0.879628	31.937	5.18219	Up
pabC	4.36271	12.0106	1.46101	Up		phnF	1.45115	52.9843	5.1903	Up
yfgA	10.2138	28.2535	1.46791	Up		phoU	4.35326	158.953	5.19036	Up
fabF	14.812	41.0399	1.47026	Up		hscA	1.13434	41.646	5.19825	Up
rimI	6.38089	17.7979	1.47988	Up		gatC	5.20322	193.616	5.21765	Up
yfhQ	5.63904	15.7287	1.47988	Up		ycdX	1.41791	53.2084	5.22982	Up
dtd	6.63754	18.5138	1.47988	Up		yqaA	1.72897	66.6356	5.26831	Up
pfkB	8.29999	23.1508	1.47988	Up		spr	2.1052	82.204	5.28718	Up
yeeZ	14.5903	40.6962	1.47988	Up		mdoH	1.43443	56.4148	5.29752	Up
rseA	54.4075	151.758	1.4799	Up		phnP	0.681677	26.9613	5.30566	Up
pepA	8.29712	23.2154	1.4844	Up		rffG	1.30478	51.6096	5.30576	Up
osmE	50.089	140.459	1.48758	Up		gloA	1.91593	75.785	5.3058	Up
hpt	14.9551	42.0054	1.48994	Up		yhjU	0.253412	10.2773	5.34183	Up
sseA	5.28955	14.9029	1.49438	Up		yhgF	0.705728	28.6284	5.34219	Up
ppiB	11.9024	33.5342	1.49438	Up		ygaC	2.81767	114.313	5.34234	Up
yhgI	9.23736	26.0257	1.49438	Up		aceE	8.48766	349.118	5.3622	Up
rpoE	44.1337	124.923	1.50109	Up		ydhH	0.414603	17.6579	5.41244	Up
ybgG	0.767313	2.17898	1.50577	Up		yrbB	4.38717	186.889	5.41275	Up
psiF	85.1488	241.822	1.50589	Up		lldR	1.31965	57.5514	5.44662	Up
pckA	13.7053	39.0297	1.50984	Up		pstB	6.63322	294.008	5.47	Up
serS	27.8792	79.5957	1.5135	Up		phnN	1.08021	49.2992	5.51218	Up
rplP	277.348	796.089	1.52123	Up		sdhC	4.22169	192.685	5.51228	Up
gltI	6.41317	18.43	1.52295	Up		dsbA	4.49783	205.289	5.51228	Up
nagB	7.59358	21.8223	1.52295	Up		gatD	2.69468	124.81	5.53348	Up
yhbH	56.0725	161.141	1.52296	Up		degP	2.76006	130.016	5.55785	Up
rpsK	154.088	443.176	1.52412	Up		visC	0.751132	35.4219	5.55943	Up
ppk	11.0221	31.7092	1.5245	Up		wecC	1.0622	50.2727	5.56465	Up
insB-23	0.192309	0.554973	1.52899	Up		kefB	0.23336	11.1199	5.57444	Up
dapD	7.90311	22.8146	1.52946	Up		emrA	0.387366	18.4616	5.57469	Up
tnaA	20.0824	57.974	1.52947	Up		thyA	0.639427	30.4777	5.57483	Up
nusG	22.3836	64.7043	1.53142	Up		glnG	0.310609	15.7474	5.66387	Up
yheT	3.21374	9.3131	1.53501	Up		secA	1.49019	75.72	5.66711	Up
ompX	233.783	677.673	1.53542	Up		phnJ	0.587816	32.1901	5.77511	Up
tyrS	26.6022	77.3961	1.54072	Up		ycjX	0.941071	51.8566	5.78408	Up
rplV	521.614	1518.32	1.54142	Up		thrC	0.692324	38.2652	5.78844	Up
yehZ	4.2208	12.308	1.54401	Up		ugpQ	2.10273	118.007	5.81047	Up
insB-2	0.256379	0.749928	1.54847	Up		bglA	0.60592	34.7179	5.84041	Up
sdaC	3.10642	9.1021	1.55095	Up		rnfC	0.554613	33.7462	5.9271	Up
ebgR	4.34127	12.7204	1.55095	Up		pspD	11.7574	715.514	5.92734	Up
yggH	13.2145	38.7204	1.55097	Up		acrA	1.89493	115.698	5.93208	Up
gltP	3.37624	9.93078	1.55649	Up		phnI	0.436528	27.0025	5.95087	Up
nuoN	10.4713	30.8004	1.55651	Up		yjbE	8.3048	522.247	5.97464	Up
hybO	4.51428	13.3198	1.561	Up		fumC	1.2484	79.45	5.9919	Up
yfeX	5.9559	17.5736	1.56102	Up		ugpC	3.0337	196.924	6.02042	Up
treF	3.10336	9.18057	1.56475	Up		lldP	0.772686	51.458	6.05737	Up
pncB	16.8983	50.2763	1.573	Up		ydhA	3.16124	230.853	6.19034	Up
hemC	9.18351	27.4264	1.57845	Up		pspC	12.6863	926.454	6.19038	Up
tpx	22.8289	68.1784	1.57845	Up		yceB	2.14162	161.822	6.23956	Up
mrp	10.3627	31.1115	1.58605	Up		mgtA	1.04694	79.4832	6.2464	Up
acrF	0.128542	0.39093	1.60467	Up		dppD	0.482452	36.6933	6.24899	Up
fimD	0.153353	0.466426	1.60479	Up		pspE	7.17751	611.515	6.41276	Up
yddB	0.172094	0.523454	1.60487	Up		lldD	0.760358	65.1596	6.42116	Up
insB-11	0.192309	0.584966	1.60493	Up		yibD	0.45248	41.7547	6.52794	Up
insB-17	0.192309	0.584966	1.60493	Up		phoE	2.25376	212.585	6.55956	Up
hyfB	0.205831	0.626109	1.60495	Up		ibpB	3.95366	388.974	6.62034	Up
narQ	0.249834	0.760005	1.60504	Up		gph	0.681677	68.4401	6.64961	Up
ebgA	0.258054	0.785018	1.60505	Up		groES	8.77424	898.848	6.67866	Up
flgK	0.25979	0.7903	1.60505	Up		spy	6.83145	706.752	6.69287	Up
ybiP	0.271165	0.824913	1.60507	Up		rstB	0.341439	36.6989	6.74797	Up
idnT	0.335882	1.02184	1.60514	Up		sodA	1.82573	212.021	6.85959	Up
yhaO	0.352118	1.07124	1.60515	Up		mqo	0.259246	30.7534	6.89028	Up
yhhS	0.370004	1.12566	1.60516	Up		malZ	0.231615	41.3288	7.47927	Up
yhfX	0.391036	1.18966	1.60518	Up		malE	1.14049	210.515	7.52813	Up
yfdE	0.398588	1.21264	1.60518	Up		galU	2.13779	395.701	7.53215	Up
yfcJ	0.384957	1.17117	1.60518	Up		ugpB	3.70376	751.996	7.66559	Up
bcsZ	0.415996	1.26561	1.60519	Up		pspB	11.1445	2418.97	7.76192	Up
ydjL	0.430457	1.30962	1.60521	Up		lamB	0.329624	81.8868	7.95667	Up
ygjR	0.469642	1.42885	1.60522	Up		ugpA	0.55118	141.974	8.00889	Up
yjhS	0.484339	1.47357	1.60523	Up		cpsG	1.28401	369.189	8.16756	Up
cbl	0.504057	1.53357	1.60524	Up		wcaG	2.46961	740.414	8.22791	Up
nikB	0.508195	1.54616	1.60524	Up		treB	0.307524	101.028	8.35984	Up
alsB	0.51453	1.56544	1.60524	Up		ugpE	0.587816	224.734	8.57864	Up
hypF	0.546453	1.66257	1.60525	Up		ugd	0.389805	149.808	8.58615	Up
yddQ	0.543915	1.65485	1.60525	Up		wcaH	2.79433	1259.78	8.81645	Up
yphB	0.563728	1.71514	1.60526	Up		wzc	0.381157	174.312	8.83707	Up
abgB	0.602969	1.83454	1.60526	Up		yghJ	0.0001	0.0868786	9.76286	Up
yrfD	0.656378	1.99706	1.60528	Up		htrE	0.0001	0.157886	10.6247	Up
bioH	0.666987	2.02934	1.60528	Up		torA	0.0001	0.161539	10.6577	Up
yjjP	0.666987	2.02934	1.60528	Up		wcaI	0.367806	619.112	10.717	Up
sgcR	0.652916	1.98653	1.60528	Up		ybgQ	0.0001	0.168468	10.7183	Up
flgF	0.685451	2.08552	1.60528	Up		yfgF	0.0001	0.185638	10.8583	Up
ybbL	0.800721	2.43627	1.6053	Up		ydhV	0.0001	0.199489	10.9621	Up
rsmC	0.908179	2.76325	1.60532	Up		ymcA	0.0001	0.200125	10.9667	Up
yddR	0.918284	2.794	1.60532	Up		A	0.0001	0.220107	11.104	Up
mhpE	0.928617	2.82544	1.60532	Up		hycE	0.0001	0.251877	11.2985	Up
yjbN	0.901564	2.74313	1.60532	Up		araB	0.0001	0.253402	11.3072	Up
cysS	0.950708	2.89266	1.60532	Up		ydeN	0.0001	0.256506	11.3248	Up
flgL	1.00393	3.0546	1.60532	Up		hcp	0.0001	0.261852	11.3545	Up
mdlA	0.952895	2.89932	1.60533	Up		citF	0.0001	0.28567	11.4801	Up
tehB	0.977814	2.97514	1.60533	Up		caiT	0.0001	0.289622	11.5	Up
lysR	1.02896	3.13078	1.60534	Up		trkG	0.0001	0.302891	11.5646	Up
yjbB	1.04765	3.18765	1.60534	Up		ygjI	0.0001	0.308848	11.5927	Up
yqhA	1.32257	4.02419	1.60535	Up		sfmD	0.0001	0.314487	11.6188	Up
ansB	1.33768	4.07017	1.60536	Up		ybfM	0.0001	0.315837	11.625	Up
yebT	1.53453	4.66914	1.60536	Up		eutE	0.0001	0.316633	11.6286	Up
rpiB	1.575	4.79229	1.60536	Up		bglB	0.0001	0.319046	11.6395	Up
metC	1.5253	4.64107	1.60536	Up		ydjK	0.0001	0.32315	11.658	Up
nagE	1.50005	4.56425	1.60537	Up		tdcG	0.0001	0.327361	11.6767	Up
lysP	1.77414	5.39825	1.60537	Up		ycdT	0.0001	0.329076	11.6842	Up
mobA	2.003	6.09462	1.60537	Up		yghQ	0.0001	0.331683	11.6956	Up
rna	1.87925	5.71809	1.60538	Up		yjdE	0.0001	0.335224	11.7109	Up
ycgF	1.86074	5.66177	1.60538	Up		amtB	0.0001	0.351156	11.7779	Up
gmhB	2.06999	6.29847	1.60538	Up		yihN	0.0001	0.358165	11.8064	Up
gidA	2.21578	6.74209	1.60538	Up		yeiM	0.0001	0.363346	11.8271	Up
potA	2.41435	7.3463	1.60538	Up		yehM	0.0001	0.36471	11.8325	Up
ubiX	2.08744	6.35159	1.60538	Up		allC	0.0001	0.368679	11.8481	Up
folX	2.48747	7.5688	1.60539	Up		yhiS	0.0001	0.373059	11.8652	Up
frdD	2.53734	7.72055	1.60539	Up		tdcD	0.0001	0.37417	11.8695	Up
ygaH	3.01506	9.17417	1.60539	Up		yfaW	0.0001	0.375288	11.8738	Up
folD	2.84414	8.65411	1.60539	Up		elaD	0.0001	0.377544	11.8824	Up
yjeE	2.99734	9.12027	1.60539	Up		gspF	0.0001	0.383305	11.9043	Up
moaE	3.11032	9.46405	1.60539	Up		cadA	0.0001	0.389599	11.9278	Up
yaiI	4.55107	13.848	1.6054	Up		malY	0.0001	0.392898	11.9399	Up
yrfE	5.3539	16.2909	1.6054	Up		flhB	0.0001	0.402983	11.9765	Up
insA-25	5.34666	16.2689	1.60541	Up		yhhI	0.0001	0.408222	11.9951	Up
tolQ	6.2044	18.8789	1.60541	Up		ompN	0.0001	0.409554	11.9998	Up
yccK	6.32238	19.2379	1.60541	Up		ygbD	0.0001	0.409554	11.9998	Up
hcaC	6.81199	20.7277	1.60541	Up		yjcQ	0.0001	0.409945	12.0012	Up
tsx	7.74972	23.5811	1.60541	Up		yneK	0.0001	0.417727	12.0283	Up
yebO	9.3455	28.4368	1.60542	Up		yjcS	0.0001	0.425212	12.054	Up
yjiX	16.7399	50.9369	1.60542	Up		yiiG	0.0001	0.447495	12.1277	Up
cdsA	14.4191	43.8751	1.60542	Up		ycjQ	0.0001	0.449095	12.1328	Up
rpmH	123.046	374.411	1.60542	Up		yiaK	0.0001	0.479991	12.2288	Up
rpsL	610.893	1865.87	1.61086	Up		yhbU	0.0001	0.481833	12.2343	Up
tufA	265.823	823.796	1.63182	Up		xylF	0.0001	0.483688	12.2399	Up
hemN	5.76276	17.8598	1.63188	Up		araF	0.0001	0.485558	12.2454	Up
ybjD	3.34102	10.4267	1.64192	Up		ptsA	0.0001	0.493943	12.2701	Up
ychA	7.47886	23.389	1.64494	Up		yggF	0.0001	0.501057	12.2908	Up
rplL	165.874	519.576	1.64725	Up		ECD_00020	0.0001	0.505087	12.3023	Up
dksA	32.2522	101.254	1.65051	Up		ydiD	0.0001	0.506703	12.3069	Up
rlpA	4.24464	13.3461	1.6527	Up		yjiA	0.0001	0.507127	12.3081	Up
fieF	5.39088	16.9502	1.65271	Up		ydjH	0.0001	0.513346	12.3257	Up
emrR	10.5496	33.2898	1.65789	Up		rhaR	0.0001	0.519719	12.3435	Up
ybiT	4.30884	13.6573	1.6643	Up		dsdC	0.0001	0.521879	12.3495	Up
cpxR	18.3826	58.2661	1.66432	Up		yfaQ	0.0001	0.524698	12.3573	Up
fabB	19.9154	63.592	1.67496	Up		livH	0.0001	0.528468	12.3676	Up
ackA	18.7759	60.1791	1.68038	Up		ybiY	0.0001	0.528468	12.3676	Up
insB-20	0.192309	0.619958	1.68874	Up		glvBC	0.0001	0.53704	12.3908	Up
insB-28	0.192309	0.619958	1.68874	Up		ttdA	0.0001	0.539826	12.3983	Up
ygeD	3.78975	12.3002	1.69851	Up		fimH	0.0001	0.546879	12.417	Up
baeR	3.64913	11.8438	1.69851	Up		O	0.0001	0.549271	12.4233	Up
yceH	4.28007	13.8917	1.69852	Up		ynbB	0.0001	0.551684	12.4296	Up
glmS	6.89397	22.3756	1.69852	Up		yihV	0.0001	0.551684	12.4296	Up
yiaF	14.9488	48.5193	1.69853	Up		nikA	0.0001	0.553612	12.4347	Up
cyoD	63.2229	205.203	1.69853	Up		yneJ	0.0001	0.564074	12.4617	Up
hupB	83.1041	269.732	1.69854	Up		yfhR	0.0001	0.564074	12.4617	Up
tufB	214.571	699.266	1.70439	Up		glxR	0.0001	0.566619	12.4682	Up
yegQ	4.52903	14.7653	1.70494	Up		yfcC	0.0001	0.576485	12.4931	Up
purF	2.56319	8.37692	1.70848	Up		ydiB	0.0001	0.577034	12.4944	Up
pntB	8.53372	27.8901	1.70851	Up		agaY	0.0001	0.582386	12.5078	Up
argE	5.1473	16.8671	1.71232	Up		ytfG	0.0001	0.582386	12.5078	Up
lysU	8.54373	28.0191	1.71347	Up		ykgA	0.0001	0.590604	12.528	Up
yjcE	1.03452	3.40999	1.72081	Up		gspA	0.0001	0.599894	12.5505	Up
dacB	1.2177	4.01383	1.72082	Up		yjcP	0.0001	0.60133	12.5539	Up
yidA	2.48053	8.17666	1.72086	Up		bglG	0.0001	0.604827	12.5623	Up
uvrY	5.0217	16.5534	1.72088	Up		yjdL	0.0001	0.605681	12.5643	Up
yciU	12.6447	41.682	1.72089	Up		ygcU	0.0001	0.607145	12.5678	Up
dnaG	7.51442	24.832	1.72447	Up		nikC	0.0001	0.607754	12.5693	Up
yibQ	5.47673	18.1796	1.73093	Up		frvB	0.0001	0.608617	12.5713	Up
menF	3.77565	12.533	1.73093	Up		yeaV	0.0001	0.611581	12.5783	Up
rhsB	0.830992	2.76248	1.73306	Up		tauC	0.0001	0.613694	12.5833	Up
nudC	4.64329	15.4742	1.73665	Up		bax	0.0001	0.616708	12.5904	Up
ybhP	4.74501	15.8132	1.73665	Up		ycdR	0.0001	0.626109	12.6122	Up
bcp	10.1227	33.7353	1.73666	Up		yaeI	0.0001	0.629066	12.619	Up
slyB	45.3589	151.377	1.73869	Up		molR	0.0001	0.631136	12.6237	Up
norM	0.960544	3.24731	1.75732	Up		nikE	0.0001	0.635432	12.6335	Up
ychP	1.07139	3.62208	1.75733	Up		zraS	0.0001	0.647867	12.6615	Up
htrB	1.57615	5.32863	1.75736	Up		uidB	0.0001	0.649543	12.6652	Up
celD	1.77166	5.98966	1.75737	Up		ycjR	0.0001	0.65533	12.678	Up
flk	2.84979	9.63475	1.75739	Up		ydjE	0.0001	0.658052	12.684	Up
ribC	2.6041	8.80411	1.75739	Up		ydhU	0.0001	0.658767	12.6856	Up
amiA	3.39734	11.486	1.7574	Up		yhfQ	0.0001	0.658767	12.6856	Up
nfi	9.73348	32.9082	1.75742	Up		hyfD	0.0001	0.663266	12.6954	Up
pgi	15.2578	51.673	1.75986	Up		yjbI	0.0001	0.675759	12.7223	Up
yhbY	100.903	342.63	1.76368	Up		fixA	0.0001	0.676513	12.7239	Up
clpA	14.3197	48.6755	1.76519	Up		tauB	0.0001	0.680178	12.7317	Up
glgB	14.6805	50.0157	1.76848	Up		yigE	0.0001	0.683882	12.7395	Up
ilvB	2.76953	9.44852	1.77045	Up		adiY	0.0001	0.687627	12.7474	Up
deoR	7.49745	25.5787	1.77047	Up		yhfT	0.0001	0.690626	12.7537	Up
shiA	2.69367	9.22075	1.77531	Up		yggP	0.0001	0.708152	12.7898	Up
hybA	3.84394	13.1584	1.77533	Up		yfeS	0.0001	0.723274	12.8203	Up
pheT	38.4318	131.841	1.77843	Up		yfdW	0.0001	0.726592	12.8269	Up
yjjU	5.61427	19.2733	1.77943	Up		insJ-5	0.0001	0.734311	12.8422	Up
gntR	2.37484	8.18955	1.78595	Up		insJ-4	0.0001	0.734311	12.8422	Up
era	2.6838	9.25503	1.78596	Up		insJ-6	0.0001	0.734311	12.8422	Up
yhiR	2.9527	10.1824	1.78597	Up		insJ-1	0.0001	0.734311	12.8422	Up
nadD	4.34011	14.9669	1.78597	Up		insJ-2	0.0001	0.734311	12.8422	Up
btuR	4.9276	16.9929	1.78598	Up		aslB	0.0001	0.737257	12.848	Up
treA	1.75177	6.09163	1.79801	Up		farR	0.0001	0.740331	12.854	Up
fucR	5.01994	17.4568	1.79805	Up		ylbF	0.0001	0.744722	12.8625	Up
ftsZ	22.9645	79.9174	1.7991	Up		cusB	0.0001	0.746018	12.865	Up
entF	0.911187	3.18312	1.80462	Up		yjhA	0.0001	0.749165	12.8711	Up
aroK	13.2711	46.5001	1.80895	Up		purC	0.0001	0.753662	12.8797	Up
pbpG	12.9145	45.5844	1.81955	Up		yghS	0.0001	0.753662	12.8797	Up
xdhD	0.559118	1.98461	1.82763	Up		yjgI	0.0001	0.753662	12.8797	Up
mcrB	0.6371	2.26145	1.82766	Up		ybeR	0.0001	0.762819	12.8971	Up
yicM	0.65049	2.30898	1.82766	Up		ydeE	0.0001	0.773594	12.9174	Up
insG	0.666243	2.36491	1.82766	Up		yabJ	0.0001	0.776979	12.9237	Up
umuC	0.704137	2.49943	1.82767	Up		napG	0.0001	0.781817	12.9326	Up
rtcB	0.733334	2.60308	1.82768	Up		sgbE	0.0001	0.781817	12.9326	Up
bioF	0.789451	2.8023	1.82769	Up		araD	0.0001	0.781817	12.9326	Up
macA	0.82359	2.92349	1.82769	Up		dgoR	0.0001	0.791676	12.9507	Up
yghXY	1.3484	4.78657	1.82774	Up		ybdL	0.0001	0.795653	12.9579	Up
ybiU	1.41219	5.01302	1.82775	Up		nadB	0.0001	0.802079	12.9695	Up
yegH	2.16862	7.69836	1.82777	Up		ydiO	0.0001	0.803288	12.9717	Up
yccW	2.50389	8.88854	1.82778	Up		glxK	0.0001	0.808461	12.981	Up
ybgL	2.85205	10.1245	1.82778	Up		yghO	0.0001	0.811072	12.9856	Up
artQ	2.95416	10.487	1.82778	Up		yiaV	0.0001	0.816345	12.995	Up
nlpC	2.96148	10.513	1.82778	Up		thiH	0.0001	0.819007	12.9997	Up
trxC	3.60889	12.8113	1.82779	Up		yciW	0.0001	0.824384	13.0091	Up
yfiF	3.60596	12.8009	1.82779	Up		ydhX	0.0001	0.82823	13.0158	Up
cobB	3.56021	12.6385	1.82779	Up		yaiV	0.0001	0.82823	13.0158	Up
pgpA	4.87341	17.3003	1.82779	Up		napA	0.0001	0.828604	13.0165	Up
waaC	3.87401	13.7525	1.82779	Up		atoD	0.0001	0.839302	13.035	Up
holA	6.35665	22.5658	1.8278	Up		envR	0.0001	0.839302	13.035	Up
yiiU	15.8801	56.3739	1.82781	Up		sgbH	0.0001	0.839302	13.035	Up
yoaB	11.2704	40.0096	1.82781	Up		fsa	0.0001	0.839302	13.035	Up
yggU	9.05229	32.1354	1.82781	Up		flgI	0.0001	0.852366	13.0573	Up
dnaE	4.20288	14.9776	1.83336	Up		ybfGH	0.0001	0.862359	13.0741	Up
speB	15.2352	54.3511	1.8349	Up		yjeM	0.0001	0.876754	13.098	Up
fabZ	16.894	60.7524	1.84643	Up		yidJ	0.0001	0.882919	13.1081	Up
sufS	7.37614	26.5591	1.84827	Up		ygbL	0.0001	0.886719	13.1143	Up
proQ	45.9564	166.252	1.85503	Up		yagZ	0.0001	0.893026	13.1245	Up
ybjN	7.06544	25.7987	1.86845	Up		ygcE	0.0001	0.893389	13.1251	Up
sufD	4.56336	16.7337	1.87459	Up		ycjS	0.0001	0.89489	13.1275	Up
rpmC	1383.62	5078.92	1.87607	Up		yfdX	0.0001	0.899423	13.1348	Up
pnp	11.3771	41.8074	1.87763	Up		ygjE	0.0001	0.904111	13.1423	Up
hsdR	0.900546	3.31084	1.87833	Up		citT	0.0001	0.904111	13.1423	Up
hrpB	1.34066	4.92904	1.87836	Up		abrB	0.0001	0.90456	13.143	Up
astD	2.34865	8.63523	1.8784	Up		yqiJ	0.0001	0.905912	13.1452	Up
rseB	13.497	49.6887	1.88028	Up		ybdM	0.0001	0.905912	13.1452	Up
helD	2.824	10.4341	1.88549	Up		idnD	0.0001	0.921151	13.1692	Up
ycbB	14.9995	55.5531	1.88895	Up		hyfA	0.0001	0.932833	13.1874	Up
dos	0.509709	1.89536	1.89473	Up		creC	0.0001	0.93323	13.188	Up
zraR	1.00201	3.72625	1.89483	Up		uidA	0.0001	0.942916	13.2029	Up
moaA	1.43596	5.34014	1.89486	Up		yggM	0.0001	0.948999	13.2122	Up
yeiG	1.78873	6.65209	1.89487	Up		yibF	0.0001	0.954099	13.2199	Up
ydhO	1.85115	6.88423	1.89487	Up		ynbA	0.0001	0.961404	13.2309	Up
tag	3.18483	11.8442	1.89489	Up		torD	0.0001	0.976356	13.2532	Up
yciM	3.49643	13.0031	1.8949	Up		celB	0.0001	0.987029	13.2689	Up
ydjA	3.29798	12.2651	1.8949	Up		ytfF	0.0001	0.990161	13.2734	Up
hemD	4.2293	15.7287	1.89491	Up		yhgN	0.0001	0.991781	13.2758	Up
yhhN	5.39737	20.0728	1.89491	Up		ycaK	0.0001	0.999677	13.2872	Up
yfgJ	39.4287	146.637	1.89493	Up		gntP	0.0001	1.00013	13.2879	Up
yidC	6.47876	24.1821	1.90015	Up		aes	0.0001	1.01007	13.3022	Up
fdoH	11.8598	44.2892	1.90088	Up		ssuA	0.0001	1.01007	13.3022	Up
secD	5.90896	22.1291	1.90497	Up		yraH	0.0001	1.01585	13.3104	Up
ydiU	3.03663	11.3958	1.90796	Up		ycdQ	0.0001	1.01632	13.3111	Up
acs	3.61779	13.5984	1.91026	Up		pqqL	0.0001	1.02118	13.3179	Up
gcd	2.38811	8.99655	1.9135	Up		ddpX	0.0001	1.02414	13.3221	Up
wzzE	3.12113	11.7581	1.91351	Up		yfdV	0.0001	1.03081	13.3315	Up
argS	3.42046	12.8858	1.91352	Up		flgJ	0.0001	1.03505	13.3374	Up
mreD	9.45957	35.6372	1.91354	Up		ordL	0.0001	1.05919	13.3707	Up
sufI	3.40716	12.8805	1.91855	Up		yegT	0.0001	1.06218	13.3747	Up
sapA	2.85669	10.7995	1.91855	Up		yhjN	0.0001	1.06306	13.3759	Up
tktB	39.8314	150.87	1.92133	Up		yliD	0.0001	1.07955	13.3981	Up
accB	33.2602	126.14	1.92316	Up		abgR	0.0001	1.08421	13.4044	Up
yegE	0.478609	1.82014	1.92713	Up		hsdM	0.0001	1.09505	13.4187	Up
agp	1.44516	5.4965	1.92728	Up		yfeU	0.0001	1.10327	13.4295	Up
ldcA	2.11949	8.06133	1.9273	Up		ynfL	0.0001	1.10814	13.4359	Up
yfhG	2.97189	11.3035	1.92732	Up		ygiL	0.0001	1.1151	13.4449	Up
moaC	5.46518	20.7869	1.92733	Up		trpE	0.0001	1.11697	13.4473	Up
yciK	5.45271	20.7395	1.92734	Up		yhfV	0.0001	1.13314	13.468	Up
mtlD	3.57498	13.6981	1.93797	Up		yihT	0.0001	1.13314	13.468	Up
tesA	16.1919	62.043	1.938	Up		yjhQ	0.0001	1.13526	13.4707	Up
fbaA	45.4599	174.867	1.94359	Up		cadC	0.0001	1.13721	13.4732	Up
nrdE	0.961624	3.70609	1.94635	Up		hofC	0.0001	1.14274	13.4802	Up
ydgH	5.08105	19.5835	1.94644	Up		araA	0.0001	1.16897	13.513	Up
rpsS	480.223	1859.3	1.95298	Up		ydcO	0.0001	1.17482	13.5202	Up
otsB	6.96079	26.9569	1.95333	Up		sgaU	0.0001	1.17558	13.5211	Up
holB	2.81735	10.9538	1.95902	Up		tauD	0.0001	1.18111	13.5279	Up
ruvB	2.79614	10.8714	1.95903	Up		ydeS	0.0001	1.18902	13.5375	Up
argB	3.97997	15.4742	1.95904	Up		fimF	0.0001	1.18902	13.5375	Up
artP	4.32789	16.827	1.95904	Up		gspL	0.0001	1.18966	13.5383	Up
insB-10	0.192309	0.749928	1.96333	Up		hydN	0.0001	1.20038	13.5512	Up
recD	1.61166	6.30492	1.96793	Up		ydeT	0.0001	1.20875	13.5612	Up
yhcM	2.84446	11.1279	1.96795	Up		ampC	0.0001	1.22846	13.5846	Up
ycfD	2.86326	11.2015	1.96796	Up		yfgH	0.0001	1.23583	13.5932	Up
yfcE	7.6274	29.8399	1.96798	Up		yihF	0.0001	1.23814	13.5959	Up
aroG	12.3949	48.4916	1.96799	Up		yegX	0.0001	1.24555	13.6045	Up
avtA	2.85687	11.2282	1.97462	Up		ogt	0.0001	1.24812	13.6075	Up
mazG	5.14128	20.2067	1.97463	Up		zur	0.0001	1.24812	13.6075	Up
ppiD	7.6152	29.987	1.97738	Up		mhpD	0.0001	1.26437	13.6261	Up
yfgL	19.6278	77.2904	1.97739	Up		yhdY	0.0001	1.26988	13.6324	Up
cmk	20.5504	80.9704	1.97823	Up		yfdU	0.0001	1.27174	13.6345	Up
hybC	4.48626	17.6955	1.9798	Up		yfaU	0.0001	1.27723	13.6407	Up
mrcB	1.92743	7.65666	1.99004	Up		ydfE	0.0001	1.28648	13.6511	Up
srmB	3.97556	15.7931	1.99006	Up		yqiK	0.0001	1.30073	13.667	Up
edd	3.25348	12.9638	1.99443	Up		prfH	0.0001	1.3134	13.681	Up
rho	4.97077	19.8067	1.99445	Up		purK	0.0001	1.32342	13.692	Up
yeaD	7.74972	30.88	1.99446	Up		ybcS	0.0001	1.32728	13.6962	Up
rpmB	127.62	508.528	1.99447	Up		agaW	0.0001	1.33141	13.7007	Up
insD	19.7857	79.1035	1.99928	Up		yqiG	0.0001	1.33629	13.7059	Up
pepD	10.4485	42.088	2.01011	Up		yhiJ	0.0001	1.33673	13.7064	Up
guaA	14.1575	57.1626	2.01351	Up		yieC	0.0001	1.34245	13.7126	Up
fhuE	0.188025	0.762538	2.01988	Up		ssnA	0.0001	1.35142	13.7222	Up
hrsA	0.210732	0.854666	2.01995	Up		mcrC	0.0001	1.35679	13.7279	Up
atoS	0.230323	0.934147	2.01999	Up		livG	0.0001	1.36026	13.7316	Up
fumB	0.259246	1.05149	2.02004	Up		ydjJ	0.0001	1.3617	13.7331	Up
tap	0.26765	1.08559	2.02006	Up		ydiF	0.0001	1.36285	13.7343	Up
ygfO	0.312964	1.26943	2.02011	Up		nikD	0.0001	1.36766	13.7394	Up
dsdX	0.330504	1.3406	2.02014	Up		yecT	0.0001	1.37076	13.7427	Up
yfaV	0.345247	1.40041	2.02015	Up		yhhY	0.0001	1.37076	13.7427	Up
hofQ	0.362424	1.4701	2.02016	Up		yjcC	0.0001	1.37178	13.7438	Up
tyrP	0.372229	1.50988	2.02017	Up		abgA	0.0001	1.3736	13.7457	Up
potG	0.403787	1.63791	2.02019	Up		cdh	0.0001	1.39038	13.7632	Up
fes	0.407776	1.6541	2.0202	Up		ycjN	0.0001	1.39651	13.7695	Up
yaiC	0.411845	1.67061	2.0202	Up		yqiH	0.0001	1.40595	13.7793	Up
sgcX	0.409123	1.65957	2.0202	Up		eutP	0.0001	1.41717	13.7907	Up
yojL	0.441194	1.78968	2.02022	Up		ycjW	0.0001	1.43977	13.8136	Up
ychM	0.506724	2.05554	2.02025	Up		yiaH	0.0001	1.4453	13.8191	Up
dmsC	0.571535	2.31849	2.02027	Up		yiaI	0.0001	1.44991	13.8237	Up
ydjI	0.59631	2.41901	2.02028	Up		yihS	0.0001	1.46581	13.8394	Up
yhdZ	0.681677	2.76535	2.0203	Up		yjjQ	0.0001	1.47188	13.8454	Up
glcC	0.674252	2.73523	2.0203	Up		yihM	0.0001	1.47357	13.847	Up
recQ	0.686936	2.78669	2.0203	Up		ynjC	0.0001	1.47492	13.8483	Up
yfiP	0.766038	3.10762	2.02032	Up		yjiO	0.0001	1.47876	13.8521	Up
nanE	0.780527	3.1664	2.02032	Up		yigI	0.0001	1.48419	13.8574	Up
yobB	0.838695	3.4024	2.02033	Up		dcuR	0.0001	1.48934	13.8624	Up
yidX	0.838695	3.4024	2.02033	Up		ybhM	0.0001	1.50722	13.8796	Up
yfbG	0.839772	3.40677	2.02033	Up		ascF	0.0001	1.51405	13.8861	Up
cheZ	0.862056	3.49718	2.02034	Up		ydfX	0.0001	1.52013	13.8919	Up
smp	0.862056	3.49718	2.02034	Up		gspM	0.0001	1.52013	13.8919	Up
yhcQ	1.03326	4.19176	2.02035	Up		potH	0.0001	1.52735	13.8987	Up
ydaL	1.06168	4.30706	2.02035	Up		ascB	0.0001	1.55532	13.9249	Up
yieG	0.991312	4.02159	2.02035	Up		yhdX	0.0001	1.55668	13.9262	Up
yceJ	1.05265	4.27044	2.02036	Up		yjgK	0.0001	1.57743	13.9453	Up
yfaZ	1.12949	4.58218	2.02036	Up		glpA	0.0001	1.59726	13.9633	Up
ydcN	1.15048	4.66736	2.02037	Up		frvA	0.0001	1.61809	13.982	Up
perM	1.31402	5.33084	2.02038	Up		cysM	0.0001	1.61928	13.9831	Up
basS	1.26911	5.14865	2.02038	Up		bioD	0.0001	1.62422	13.9875	Up
nhaB	1.3983	5.67279	2.02038	Up		ycaN	0.0001	1.62627	13.9893	Up
ybjO	1.35145	5.48273	2.02039	Up		radC	0.0001	1.65636	14.0157	Up
ybaO	1.51709	6.15474	2.02039	Up		iciA	0.0001	1.66215	14.0208	Up
yddO	1.56288	6.34051	2.02039	Up		rpiR	0.0001	1.66952	14.0271	Up
yiiR	1.63751	6.64329	2.02039	Up		yfiE	0.0001	1.69202	14.0465	Up
metI	1.68873	6.85111	2.0204	Up		xdhB	0.0001	1.69966	14.053	Up
tnaB	1.79595	7.2861	2.0204	Up		dgoK	0.0001	1.69966	14.053	Up
gam	1.83114	7.42888	2.0204	Up		yjeJ	0.0001	1.72298	14.0726	Up
yqhD	1.95478	7.9305	2.02041	Up		ytfR	0.0001	1.75341	14.0979	Up
bisC	1.79747	7.2923	2.02041	Up		yfaO	0.0001	1.77849	14.1184	Up
yhfA	1.94594	7.89464	2.02041	Up		focB	0.0001	1.77998	14.1196	Up
yafE	1.81236	7.35271	2.02041	Up		xni	0.0001	1.78844	14.1264	Up
uhpA	1.9711	7.99672	2.02041	Up		sgcE	0.0001	1.79875	14.1347	Up
thiJ	1.9711	7.99672	2.02041	Up		glpB	0.0001	1.8007	14.1363	Up
purB	2.24695	9.11588	2.02041	Up		ycdN	0.0001	1.80558	14.1402	Up
cysB	2.44039	9.90071	2.02042	Up		entD	0.0001	1.81172	14.1451	Up
ycfC	2.6041	10.5649	2.02042	Up		bioB	0.0001	1.82215	14.1534	Up
ydeH	2.74328	11.1296	2.02043	Up		ypdE	0.0001	1.82878	14.1586	Up
yhfC	2.68575	10.8962	2.02043	Up		fucK	0.0001	1.83009	14.1596	Up
yhaV	3.40605	13.8185	2.02043	Up		yddG	0.0001	1.84992	14.1752	Up
mpl	2.88143	11.6901	2.02043	Up		rhtC	0.0001	1.85181	14.1766	Up
dsbB	3.51662	14.2671	2.02043	Up		rhtB	0.0001	1.85181	14.1766	Up
yqiA	4.03857	16.3847	2.02043	Up		ygiH	0.0001	1.86557	14.1873	Up
ynfD	3.89747	15.8123	2.02044	Up		dgoA	0.0001	1.86557	14.1873	Up
sufE	5.49322	22.2864	2.02044	Up		fepC	0.0001	1.87759	14.1966	Up
yghW	4.6728	18.9579	2.02044	Up		yedX	0.0001	1.88512	14.2024	Up
lpcA	5.0897	20.6493	2.02044	Up		ECD_04152	0.0001	1.88512	14.2024	Up
yaaX	4.25523	17.2638	2.02044	Up		ybdB	0.0001	1.88512	14.2024	Up
yfgD	5.07457	20.588	2.02045	Up		hisI	0.0001	1.89371	14.2089	Up
ygbE	6.64143	26.9449	2.02045	Up		yegU	0.0001	1.9051	14.2176	Up
ppdC	6.64143	26.9449	2.02045	Up		argK	0.0001	1.92703	14.2341	Up
seqA	7.83431	31.7846	2.02045	Up		atoC	0.0001	1.92848	14.2352	Up
iscR	39.1893	158.996	2.02046	Up		setB	0.0001	1.94583	14.2481	Up
truA	21.0838	86.1684	2.03102	Up		yddP	0.0001	1.94947	14.2508	Up
ybbN	9.27148	38.2031	2.04282	Up		yhhF	0.0001	1.96792	14.2644	Up
hemE	5.67366	23.4612	2.04793	Up		ygcR	0.0001	1.99706	14.2856	Up
xseA	3.53086	14.6505	2.05286	Up		ygfM	0.0001	1.99706	14.2856	Up
ushA	2.58076	10.7319	2.05604	Up		ECD_00487	0.0001	2.00512	14.2914	Up
asd	50.0759	208.667	2.05901	Up		fepB	0.0001	2.02821	14.3079	Up
ydcP	1.91206	7.97267	2.05994	Up		thiG	0.0001	2.02934	14.3087	Up
yhhX	3.60596	15.0867	2.06482	Up		fecR	0.0001	2.03643	14.3138	Up
yfgC	6.53614	27.4218	2.06881	Up		leuO	0.0001	2.06151	14.3314	Up
serB	3.44367	14.4701	2.07106	Up		ydjF	0.0001	2.07404	14.3402	Up
nuoJ	14.1651	59.6798	2.0749	Up		yjiD	0.0001	2.10541	14.3618	Up
fadB	1.12765	4.76534	2.07926	Up		yfeR	0.0001	2.11357	14.3674	Up
yciL	3.36654	14.2273	2.07932	Up		yeaT	0.0001	2.1225	14.3735	Up
aroL	7.16892	30.2969	2.07934	Up		cheY	0.0001	2.14105	14.386	Up
astE	2.45979	10.4784	2.09081	Up		ppdB	0.0001	2.15358	14.3944	Up
pth	5.00734	21.3309	2.09083	Up		idnK	0.0001	2.15358	14.3944	Up
rrmJ	50.9042	217.395	2.09446	Up		yaaJ	0.0001	2.16667	14.4032	Up
proY	1.28069	5.52036	2.10784	Up		feaR	0.0001	2.17773	14.4105	Up
yfeO	1.42438	6.13975	2.10785	Up		fimC	0.0001	2.20778	14.4303	Up
nadR	1.45793	6.28439	2.10785	Up		yhhH	0.0001	2.21595	14.4356	Up
ybaD	6.2997	27.1558	2.10791	Up		yfcI	0.0001	2.226	14.4422	Up
hybE	5.40551	23.3013	2.10791	Up		garR	0.0001	2.226	14.4422	Up
yqgF	7.32425	31.5724	2.10791	Up		yhdJ	0.0001	2.24591	14.455	Up
yadG	6.25121	26.9469	2.10791	Up		galS	0.0001	2.27766	14.4753	Up
yceK	42.3118	182.394	2.10793	Up		yncB	0.0001	2.28595	14.4805	Up
rep	1.43782	6.2498	2.11993	Up		araG	0.0001	2.31628	14.4995	Up
queA	3.0337	13.187	2.11997	Up		ygjQ	0.0001	2.35995	14.5265	Up
yacF	4.90623	21.3267	2.11997	Up		uhpC	0.0001	2.38415	14.5412	Up
sufAB	6.05818	26.4692	2.12736	Up		fepG	0.0001	2.41804	14.5616	Up
udhA	8.7603	38.3975	2.13196	Up		dinD	0.0001	2.41901	14.5621	Up
rplT	88.027	386.024	2.13267	Up		purD	0.0001	2.45064	14.5809	Up
rpsQ	446.904	1961.89	2.13421	Up		eutL	0.0001	2.53465	14.6295	Up
yacH	0.679397	2.98577	2.13578	Up		ygiX	0.0001	2.53465	14.6295	Up
ycgO	0.73159	3.21517	2.13579	Up		flhD	0.0001	2.57358	14.6515	Up
cysN	0.917814	4.03367	2.13582	Up		gutM	0.0001	2.57358	14.6515	Up
yceE	1.09995	4.8342	2.13584	Up		yraK	0.0001	2.57437	14.6519	Up
fruB	1.21512	5.34042	2.13585	Up		hyfE	0.0001	2.58688	14.6589	Up
mhpF	1.51197	6.64513	2.13587	Up		aer	0.0001	2.59383	14.6628	Up
yaeQ	3.35762	14.7572	2.13591	Up		ydeR	0.0001	2.5995	14.6659	Up
pfs	4.59573	20.199	2.13592	Up		yjgM	0.0001	2.5995	14.6659	Up
malT	4.91739	21.6128	2.13592	Up		fimG	0.0001	2.5995	14.6659	Up
pdxY	6.85732	30.1392	2.13592	Up		yqeA	0.0001	2.61989	14.6772	Up
gss	4.51223	19.9083	2.14146	Up		yhaI	0.0001	2.62611	14.6806	Up
dnaA	10.6107	47.1636	2.15215	Up		metA	0.0001	2.63087	14.6833	Up
ycdY	5.44817	24.314	2.15794	Up		yedV	0.0001	2.63191	14.6838	Up
ybgC	9.7293	43.4201	2.15796	Up		ygfG	0.0001	2.63477	14.6854	Up
aspS	10.0044	44.6964	2.15952	Up		ycbT	0.0001	2.63747	14.6869	Up
mutL	5.45443	24.4342	2.1634	Up		yidL	0.0001	2.65311	14.6954	Up
yfgB	9.86699	44.4349	2.17101	Up		ygbM	0.0001	2.67691	14.7083	Up
nuoA	17.7764	80.3166	2.17574	Up		yggA	0.0001	2.67888	14.7093	Up
sppA	3.39038	15.3597	2.17963	Up		ycjD	0.0001	2.6807	14.7103	Up
accA	7.46823	33.8342	2.17964	Up		ybfP	0.0001	2.68283	14.7115	Up
ptsG	18.5685	84.2884	2.18248	Up		argA	0.0001	2.69548	14.7183	Up
bipA	10.6101	48.1932	2.18339	Up		ygfI	0.0001	2.75802	14.7513	Up
ydeP	0.359575	1.64085	2.19008	Up		malI	0.0001	2.77343	14.7594	Up
ylaB	0.555614	2.53562	2.19018	Up		yjfQ	0.0001	2.78067	14.7631	Up
dsdA	0.666243	3.04057	2.19022	Up		yijF	0.0001	2.7983	14.7723	Up
aat	1.51325	6.90653	2.19031	Up		ybaK	0.0001	2.83425	14.7907	Up
fre	1.52255	6.94901	2.19032	Up		ygfF	0.0001	2.84365	14.7955	Up
yheR	2.17933	9.94672	2.19034	Up		zntA	0.0001	2.84628	14.7968	Up
creA	2.85888	13.0484	2.19035	Up		yebK	0.0001	2.87157	14.8096	Up
ybhC	2.77676	12.6736	2.19035	Up		pldA	0.0001	2.87157	14.8096	Up
yjeI	5.28579	24.1255	2.19037	Up		yabN	0.0001	2.87338	14.8105	Up
ybiH	4.86679	22.2131	2.19037	Up		ydjG	0.0001	2.94704	14.847	Up
ybaJ	9.22112	42.0875	2.19038	Up		Rz	0.0001	3.04016	14.8919	Up
aroB	12.3093	56.3978	2.19589	Up		sotB	0.0001	3.08457	14.9128	Up
hemL	6.61321	30.3607	2.19878	Up		ylcC	0.0001	3.13067	14.9342	Up
guaB	8.89154	40.8838	2.20102	Up		entC	0.0001	3.13268	14.9351	Up
mipA	6.27246	28.9824	2.20807	Up		ydhT	0.0001	3.14493	14.9407	Up
tig	28.7519	132.967	2.20934	Up		torR	0.0001	3.14656	14.9415	Up
phoQ	2.97818	13.8949	2.22205	Up		baeS	0.0001	3.16543	14.9501	Up
dedD	8.27393	38.6034	2.22208	Up		yadB	0.0001	3.17031	14.9523	Up
glcB	2.08628	9.81056	2.2334	Up		yicL	0.0001	3.18371	14.9584	Up
hepA	1.93051	9.09073	2.23541	Up		yghZ	0.0001	3.18868	14.9607	Up
crp	41.673	196.952	2.24066	Up		ansP	0.0001	3.222	14.9757	Up
yfcK	0.621423	2.94103	2.24267	Up		citB	0.0001	3.22746	14.9781	Up
insE-1	0.94747	4.48432	2.24274	Up		yajR	0.0001	3.27271	14.9982	Up
insE-2	0.94747	4.48432	2.24274	Up		ydbL	0.0001	3.28551	15.0038	Up
insE-4	0.94747	4.48432	2.24274	Up		ccmG	0.0001	3.2867	15.0044	Up
ynjB	1.16921	5.5339	2.24276	Up		ycjZ	0.0001	3.29513	15.008	Up
ybiN	1.56288	7.39725	2.24278	Up		ybjE	0.0001	3.29513	15.008	Up
ccmA	2.71849	12.8672	2.24282	Up		ycgW	0.0001	3.3682	15.0397	Up
hns	11.1509	52.7806	2.24285	Up		yejB	0.0001	3.42077	15.062	Up
yeaA	11.1509	52.7806	2.24285	Up		htrC	0.0001	3.46831	15.0819	Up
ubiH	6.15782	29.2767	2.24926	Up		thiF	0.0001	3.47581	15.0851	Up
yjjK	2.55413	12.1755	2.25308	Up		cydC	0.0001	3.49693	15.0938	Up
ycfN	4.25557	20.3482	2.25748	Up		ybjK	0.0001	3.50054	15.0953	Up
pqiB	2.08199	10.0303	2.26833	Up		uraA	0.0001	3.50087	15.0954	Up
menD	3.05862	14.7356	2.26835	Up		yegV	0.0001	3.5068	15.0979	Up
inaA	3.40056	16.383	2.26836	Up		nrdF	0.0001	3.53501	15.1094	Up
rimJ	4.00589	19.2994	2.26836	Up		yegR	0.0001	3.54524	15.1136	Up
suhB	5.66624	27.4584	2.27678	Up		ybhN	0.0001	3.54929	15.1152	Up
valS	3.23271	15.6812	2.27822	Up		ligT	0.0001	3.56685	15.1224	Up
ycbL	19.688	95.5046	2.27825	Up		ygaP	0.0001	3.63572	15.15	Up
kefA	1.17928	5.741	2.2834	Up		ECD_00489	0.0001	3.64007	15.1517	Up
amiB	3.30414	16.086	2.28346	Up		yejH	0.0001	3.65224	15.1565	Up
fdoI	9.68395	47.3252	2.28894	Up		yjjX	0.0001	3.67115	15.1639	Up
rfe	3.33848	16.5072	2.30583	Up		tdk	0.0001	3.73103	15.1873	Up
msbA	2.17741	10.7968	2.30992	Up		hisM	0.0001	3.74543	15.1928	Up
ftsE	8.16476	40.5784	2.31323	Up		hyfJ	0.0001	3.77014	15.2023	Up
kdsA	6.37417	31.738	2.3159	Up		phpB	0.0001	3.78731	15.2089	Up
pdxB	4.82859	24.0793	2.31812	Up		mutM	0.0001	3.7929	15.211	Up
yfhM	4.69234	23.3999	2.31812	Up		rbsR	0.0001	3.86881	15.2396	Up
gshA	16.5911	82.7376	2.31813	Up		fhuC	0.0001	3.87087	15.2404	Up
ftsK	2.33604	11.7479	2.33027	Up		nudG	0.0001	3.8865	15.2462	Up
cpdB	0.214751	1.08869	2.34186	Up		yebQ	0.0001	3.89676	15.25	Up
hyfF	0.27176	1.37781	2.34197	Up		yeaZ	0.0001	3.90869	15.2544	Up
fepA	0.366492	1.85823	2.34208	Up		intD	0.0001	3.9653	15.2751	Up
yphD	0.473232	2.39955	2.34214	Up		yfbF	0.0001	3.99182	15.2848	Up
kdgT	0.482452	2.44631	2.34215	Up		yhbQ	0.0001	4.06808	15.3121	Up
yihG	0.516678	2.61989	2.34217	Up		ydhJ	0.0001	4.0951	15.3216	Up
yqhG	0.521026	2.64194	2.34217	Up		ypdC	0.0001	4.0951	15.3216	Up
ydjQ	0.55118	2.79486	2.34218	Up		rfaH	0.0001	4.11207	15.3276	Up
eutC	0.55118	2.79486	2.34218	Up		basR	0.0001	4.14075	15.3376	Up
yfhH	0.585038	2.96657	2.34219	Up		caiF	0.0001	4.14172	15.3379	Up
hisP	0.663412	3.36404	2.34222	Up		ECD_03412	0.0001	4.18891	15.3543	Up
ydjC	0.693126	3.51473	2.34222	Up		xylB	0.0001	4.24942	15.375	Up
yjfP	0.693126	3.51473	2.34222	Up		xdhC	0.0001	4.25132	15.3756	Up
cysH	0.713089	3.61597	2.34223	Up		mglC	0.0001	4.25407	15.3766	Up
yqjI	0.906231	4.59548	2.34226	Up		yjdK	0.0001	4.31602	15.3974	Up
yjiE	1.06435	5.39736	2.34228	Up		araH	0.0001	4.36923	15.4151	Up
yafA	1.08074	5.48051	2.34229	Up		yhhK	0.0001	4.4318	15.4356	Up
yicH	1.24126	6.29454	2.3423	Up		flgM	0.0001	4.44984	15.4415	Up
moaB	1.24289	6.30284	2.3423	Up		ydiT	0.0001	4.44984	15.4415	Up
mviN	1.40465	7.12315	2.3423	Up		rarD	0.0001	4.45189	15.4421	Up
yfiB	1.38162	7.00638	2.34231	Up		yedZ	0.0001	4.46473	15.4463	Up
thiL	1.94467	9.86182	2.34233	Up		sanA	0.0001	4.46783	15.4473	Up
yhjB	1.91026	9.68733	2.34233	Up		soxR	0.0001	4.50563	15.4594	Up
nrdI	1.88682	9.56847	2.34233	Up		yeiQ	0.0001	4.50933	15.4606	Up
ybaP	2.55741	12.9693	2.34235	Up		yigF	0.0001	4.51057	15.461	Up
ea10	2.39311	12.1361	2.34235	Up		pyrI	0.0001	4.56018	15.4768	Up
sohA	3.01506	15.2902	2.34235	Up		yqhC	0.0001	4.56334	15.4778	Up
mogA	2.98033	15.1141	2.34235	Up		asnC	0.0001	4.61608	15.4944	Up
exoX	3.30963	16.7841	2.34235	Up		tatD	0.0001	4.63509	15.5003	Up
ybhQ	3.77355	19.1368	2.34236	Up		yceG	0.0001	4.6566	15.507	Up
dapB	3.05472	15.4914	2.34236	Up		yfeK	0.0001	4.67647	15.5131	Up
hybF	2.88076	14.6092	2.34236	Up		yibP	0.0001	4.68166	15.5147	Up
dgt	3.70234	18.7757	2.34236	Up		cybB	0.0001	4.75577	15.5374	Up
coaE	3.65136	18.5172	2.34236	Up		cysW	0.0001	4.79229	15.5484	Up
serA	4.37359	22.1799	2.34236	Up		ycgJ	0.0001	4.8545	15.567	Up
ykiA	4.99098	25.311	2.34237	Up		ybbC	0.0001	4.8545	15.567	Up
rof	6.98297	35.4132	2.34237	Up		ybcI	0.0001	4.89484	15.579	Up
ygdP	7.03313	35.6676	2.34238	Up		yfiR	0.0001	4.94302	15.5931	Up
chpR	7.5995	38.5399	2.34238	Up		ydgF	0.0001	4.94844	15.5947	Up
yiiS	8.25973	41.8882	2.34238	Up		yadI	0.0001	4.98249	15.6046	Up
slyX	12.4217	62.9952	2.34238	Up		ygjT	0.0001	5.00967	15.6124	Up
yaeP	17.8621	90.5858	2.34238	Up		plsC	0.0001	5.03332	15.6192	Up
yadR	22.5407	114.313	2.34239	Up		yfcA	0.0001	5.05717	15.626	Up
infA	37.2648	188.985	2.34239	Up		yegM	0.0001	5.1003	15.6383	Up
hflB	22.009	112.273	2.35085	Up		yhhM	0.0001	5.14706	15.6515	Up
hflK	12.0717	61.5806	2.35085	Up		yqeG	0.0001	5.19068	15.6636	Up
yrbK	17.4483	89.5281	2.35925	Up		yfiN	0.0001	5.20606	15.6679	Up
cyoC	13.8973	71.4185	2.36149	Up		yccX	0.0001	5.23755	15.6766	Up
yaeT	12.3835	63.6502	2.36175	Up		nlp	0.0001	5.23755	15.6766	Up
envZ	3.91272	20.1734	2.36621	Up		yfhB	0.0001	5.24875	15.6797	Up
yfbQ	3.69914	19.1347	2.37093	Up		yeiU	0.0001	5.27503	15.6869	Up
hslR	17.7911	92.231	2.3741	Up		menA	0.0001	5.28378	15.6893	Up
ispG	6.56617	34.1319	2.378	Up		endA	0.0001	5.33913	15.7043	Up
cls	2.08475	10.8743	2.38298	Up		ECD_03654	0.0001	5.42304	15.7268	Up
prkB	3.39734	17.8032	2.38966	Up		creB	0.0001	5.54113	15.7579	Up
amn	8.37904	44.0109	2.393	Up		yidH	0.0001	5.59286	15.7713	Up
ubiD	4.64215	24.4248	2.39548	Up		ynjH	0.0001	5.61951	15.7782	Up
ybeX	8.93675	47.0212	2.39549	Up		hypC	0.0001	5.61951	15.7782	Up
alr	2.14443	11.3099	2.39892	Up		entA	0.0001	5.65518	15.7873	Up
yhdE	4.88867	25.7838	2.39895	Up		folK	0.0001	5.6684	15.7907	Up
yajB	5.04818	26.6251	2.39895	Up		kdpA	0.0001	5.67581	15.7925	Up
ftsN	4.48098	23.7345	2.4051	Up		cysC	0.0001	5.76793	15.8158	Up
surA	8.99901	47.7437	2.40747	Up		yihD	0.0001	5.82781	15.8307	Up
cyoE	14.2647	75.6806	2.40747	Up		ampE	0.0001	5.87749	15.8429	Up
pcnB	5.48518	29.1263	2.40871	Up		stpA	0.0001	5.92101	15.8536	Up
maeB	7.54907	40.1072	2.40949	Up		yadE	0.0001	5.93219	15.8563	Up
mtlR	24.8353	131.996	2.41003	Up		yabF	0.0001	5.94468	15.8593	Up
hemB	1.95233	10.3957	2.41272	Up		kdpB	0.0001	5.95257	15.8612	Up
uppP	2.4438	13.0128	2.41273	Up		carA	0.0001	6.04335	15.8831	Up
cutF	2.98984	15.9205	2.41275	Up		nanA	0.0001	6.0943	15.8952	Up
yaeL	8.8035	46.9609	2.41531	Up		thiE	0.0001	6.25058	15.9317	Up
iadA	4.26002	22.7824	2.41899	Up		ilvM	0.0001	6.28373	15.9393	Up
yfcX	1.34623	7.21702	2.42248	Up		yicN	0.0001	6.3094	15.9452	Up
yhjV	1.05316	5.69665	2.43539	Up		yqjF	0.0001	6.31603	15.9467	Up
yjbC	1.69098	9.14697	2.43543	Up		dacD	0.0001	6.32445	15.9487	Up
glgX	6.54084	35.525	2.44129	Up		ampH	0.0001	6.38476	15.9623	Up
nuoM	7.90143	43.2195	2.4515	Up		entB	0.0001	6.4351	15.9737	Up
fadD	1.2615	6.90895	2.45333	Up		ygcO	0.0001	6.53348	15.9956	Up
aroC	2.12967	11.6641	2.45337	Up		thiM	0.0001	6.5524	15.9997	Up
glnS	3.58314	19.7287	2.461	Up		hisG	0.0001	6.59015	16.008	Up
rhsD	0.0913998	0.509422	2.4786	Up		yiaC	0.0001	6.64329	16.0196	Up
rhsE	0.109666	0.611324	2.47882	Up		fhuD	0.0001	6.67779	16.0271	Up
fucI	0.475582	2.65261	2.47965	Up		ydcQ	0.0001	6.73236	16.0388	Up
yhgE	0.491634	2.74215	2.47965	Up		acrR	0.0001	6.94588	16.0839	Up
ypdA	0.500578	2.79205	2.47966	Up		hisA	0.0001	7.19041	16.1338	Up
cusS	0.601504	3.35507	2.4797	Up		ybdF	0.0001	7.28169	16.152	Up
gntU	0.659149	3.67665	2.47972	Up		hisJ	0.0001	7.28366	16.1524	Up
yeaU	0.851929	4.75208	2.47975	Up		ynjI	0.0001	7.28829	16.1533	Up
yjhT	0.831891	4.64031	2.47975	Up		yfcB	0.0001	7.3355	16.1626	Up
cysD	1.06895	5.96273	2.47978	Up		yecJ	0.0001	7.38507	16.1723	Up
yeiE	1.11216	6.20382	2.47979	Up		ygjM	0.0001	7.42888	16.1809	Up
hisF	1.31965	7.36131	2.47981	Up		ydhM	0.0001	7.4882	16.1923	Up
ppiA	2.06999	11.5471	2.47983	Up		yibL	0.0001	7.5688	16.2078	Up
cycA	2.47796	13.823	2.47985	Up		xthA	0.0001	7.62409	16.2183	Up
vacJ	6.85361	38.2329	2.47988	Up		yiiX	0.0001	7.63209	16.2198	Up
sspA	13.9862	78.0226	2.47989	Up		yciT	0.0001	7.73229	16.2386	Up
tpiA	11.3986	63.9274	2.48758	Up		narL	0.0001	7.76043	16.2438	Up
ansA	2.31272	13.1358	2.50584	Up		rfbB	0.0001	7.77607	16.2468	Up
menE	3.25205	18.4712	2.50586	Up		yihA	0.0001	7.87136	16.2643	Up
sms	2.54156	14.5	2.51227	Up		yfcM	0.0001	7.87502	16.265	Up
lhr	0.927754	5.30338	2.5151	Up		ycbG	0.0001	7.88673	16.2671	Up
waaF	4.90457	28.0384	2.51521	Up		sirA	0.0001	8.0535	16.2973	Up
dnaB	1.85386	10.6548	2.5229	Up		ybbF	0.0001	8.14264	16.3132	Up
ybiK	2.96351	17.0326	2.52292	Up		fecE	0.0001	8.16103	16.3165	Up
gcvH	18.9972	109.188	2.52296	Up		gltK	0.0001	8.17356	16.3187	Up
cspA	125.348	720.451	2.52296	Up		entE	0.0001	8.35841	16.3509	Up
poxB	16.7789	96.8552	2.52918	Up		yajD	0.0001	8.38923	16.3563	Up
spoT	3.13544	18.2858	2.54398	Up		yfeD	0.0001	8.42134	16.3618	Up
glnQ	2.91932	17.0254	2.54398	Up		acpD	0.0001	8.65184	16.4007	Up
yigP	7.58222	44.2201	2.54401	Up		mdoC	0.0001	8.779	16.4218	Up
dadA	10.6109	62.144	2.55007	Up		frvX	0.0001	8.79134	16.4238	Up
fldA	10.5496	61.8238	2.55097	Up		ydhL	0.0001	8.82012	16.4285	Up
yeiI	2.12237	12.4851	2.55646	Up		ECD_01797	0.0001	8.82012	16.4285	Up
speE	18.7708	110.771	2.56102	Up		yeiS	0.0001	8.82012	16.4285	Up
psd	2.95173	17.4639	2.56474	Up		yehT	0.0001	8.93556	16.4473	Up
ltaE	5.65606	33.4645	2.56476	Up		fecD	0.0001	9.12658	16.4778	Up
yliB	2.05022	12.1795	2.5706	Up		yfjF	0.0001	9.1816	16.4865	Up
yccA	11.6614	69.2778	2.57065	Up		yhgG	0.0001	9.24606	16.4966	Up
recC	3.17782	18.9807	2.57842	Up		tadA	0.0001	9.33462	16.5103	Up
yrbG	4.37537	26.1337	2.57843	Up		yqcA	0.0001	9.58448	16.5484	Up
parC	3.45018	20.628	2.57986	Up		ydgE	0.0001	9.61899	16.5536	Up
plsB	3.52862	21.1328	2.58231	Up		ydgG	0.0001	9.63578	16.5561	Up
yebC	7.75364	46.471	2.58339	Up		ypeC	0.0001	9.85632	16.5888	Up
tolB	12.3908	74.7082	2.592	Up		sfa	0.0001	10.1972	16.6378	Up
gyrA	3.07658	18.5667	2.59332	Up		holE	0.0001	10.1972	16.6378	Up
acnB	27.5696	166.516	2.59451	Up		yeeD	0.0001	10.7291	16.7112	Up
gcvP	8.79471	53.3799	2.60159	Up		yfbB	0.0001	11.0611	16.7551	Up
yicF	0.252895	1.53853	2.60494	Up		yajI	0.0001	11.5608	16.8189	Up
ygiY	0.327013	1.9896	2.60506	Up		yhhL	0.0001	11.6555	16.8307	Up
fsr	0.368902	2.24452	2.6051	Up		ppnK	0.0001	11.897	16.8602	Up
ygaX	0.382579	2.32775	2.60511	Up		yfbU	0.0001	12.0724	16.8814	Up
yphH	0.379065	2.30637	2.60511	Up		frmB	0.0001	12.1532	16.891	Up
glpC	0.380229	2.31346	2.60511	Up		yciA	0.0001	12.2245	16.8994	Up
ybjF	0.406438	2.47295	2.60513	Up		leuB	0.0001	12.4424	16.9249	Up
fhlA	0.398322	2.42357	2.60513	Up		ymgF	0.0001	12.5991	16.943	Up
hisB	0.434994	2.64674	2.60515	Up		yhdL	0.0001	12.5991	16.943	Up
ascG	0.464358	2.82544	2.60517	Up		gcvA	0.0001	12.8431	16.9706	Up
yiaU	0.488158	2.97028	2.60518	Up		ycfV	0.0001	13.1258	17.002	Up
yijE	0.53684	3.26655	2.6052	Up		recX	0.0001	13.1331	17.0028	Up
yibA	0.59062	3.59384	2.60522	Up		celC	0.0001	13.6868	17.0624	Up
yfeV	0.613425	3.73262	2.60523	Up		rnt	0.0001	13.8917	17.0839	Up
ydcR	0.622681	3.78895	2.60523	Up		galF	0.0001	14.4046	17.1362	Up
yabI	0.674252	4.10279	2.60525	Up		yggT	0.0001	14.9463	17.1894	Up
ygaZ	0.709005	4.31429	2.60526	Up		galP	0.0001	14.9906	17.1937	Up
rph	0.738615	4.49449	2.60526	Up		galR	0.0001	15.1974	17.2135	Up
ung	0.780527	4.74955	2.60527	Up		gloB	0.0001	15.2932	17.2225	Up
gspO	0.800721	4.87245	2.60528	Up		gntK	0.0001	15.6038	17.2515	Up
lipB	0.868102	5.28251	2.60529	Up		yigG	0.0001	15.9417	17.2824	Up
bglJ	0.906231	5.51455	2.60529	Up		ECD_10034	0.0001	15.9417	17.2824	Up
apbA	1.06435	6.47682	2.60531	Up		yiaA	0.0001	16.8307	17.3607	Up
sapC	1.09737	6.67779	2.60532	Up		yjbO	0.0001	16.8468	17.3621	Up
ybiR	1.23124	7.49245	2.60533	Up		yifL	0.0001	16.979	17.3734	Up
yadT	1.26568	7.70205	2.60533	Up		rnfG	0.0001	17.5913	17.4245	Up
djlA	1.23413	7.51006	2.60533	Up		rnfD	0.0001	18.2781	17.4798	Up
ybjI	1.23413	7.51006	2.60533	Up		yebG	0.0001	18.3631	17.4865	Up
phnC	1.2921	7.86285	2.60533	Up		yffB	0.0001	18.3822	17.4879	Up
fhuF	1.2921	7.86285	2.60533	Up		pncA	0.0001	18.4885	17.4963	Up
recO	1.4427	8.77934	2.60534	Up		yggV	0.0001	18.842	17.5236	Up
yhjK	1.49746	9.11261	2.60535	Up		cysZ	0.0001	19.9384	17.6052	Up
ydhF	1.63155	9.92861	2.60535	Up		yncJ	0.0001	20.3944	17.6378	Up
tmk	1.7361	10.5649	2.60536	Up		marR	0.0001	20.4713	17.6432	Up
ybiC	1.70376	10.3681	2.60536	Up		ybdG	0.0001	20.7652	17.6638	Up
narP	1.71209	10.4188	2.60536	Up		yheN	0.0001	21.7778	17.7325	Up
emrB	1.96201	11.9397	2.60536	Up		yigZ	0.0001	22.5533	17.783	Up
ychQ	2.07576	12.632	2.60537	Up		yebY	0.0001	23.3746	17.8346	Up
greA	2.82624	17.1991	2.60538	Up		yhjR	0.0001	23.9688	17.8708	Up
yheM	2.53734	15.441	2.60538	Up		dinI	0.0001	24.1603	17.8823	Up
exbD	3.50678	21.3407	2.60539	Up		wcaL	0.0001	24.3147	17.8915	Up
ybbJ	4.60754	28.0396	2.6054	Up		wcaM	0.0001	24.5589	17.9059	Up
yqiC	4.52619	27.5446	2.6054	Up		yhbP	0.0001	24.5868	17.9075	Up
panC	5.23978	31.8873	2.6054	Up		holC	0.0001	24.5868	17.9075	Up
ptsN	5.34713	32.5406	2.6054	Up		yraN	0.0001	24.8498	17.9229	Up
yrdC	5.17482	31.492	2.6054	Up		chaA	0.0001	25.0569	17.9348	Up
ribH	8.67664	52.803	2.60541	Up		ygdB	0.0001	25.2617	17.9466	Up
gdhA	4.92984	30.3344	2.62134	Up		ycfT	0.0001	25.4057	17.9548	Up
nuoI	14.6821	90.4962	2.6238	Up		yjdP	0.0001	25.6505	17.9686	Up
yheS	2.62137	16.174	2.62528	Up		ECD_01147	0.0001	27.1148	18.0487	Up
hslO	12.8465	79.3128	2.62618	Up		fxsA	0.0001	27.2319	18.0549	Up
yrbF	13.0879	80.9131	2.62814	Up		phnD	0.0001	27.6788	18.0784	Up
rne	4.74785	29.4005	2.63049	Up		ydhI	0.0001	27.738	18.0815	Up
ahpF	2.47218	15.323	2.63184	Up		yoaG	0.0001	27.9531	18.0926	Up
metG	1.63238	10.1406	2.63509	Up		ptsO	0.0001	28.0971	18.1001	Up
nagA	2.78056	17.3241	2.63933	Up		nfnB	0.0001	29.1169	18.1515	Up
ydgJ	2.69468	16.854	2.64491	Up		yciI	0.0001	30.2115	18.2047	Up
dhaM	3.69838	23.1319	2.64492	Up		yoaH	0.0001	30.3065	18.2093	Up
atpH	20.9012	130.732	2.64496	Up		phnE	0.0001	31.1364	18.2482	Up
recG	0.994057	6.25066	2.65261	Up		ilvN	0.0001	32.1354	18.2938	Up
ypfI	1.03047	6.47963	2.65261	Up		ydcE	0.0001	32.1872	18.2961	Up
ispH	2.51988	15.8459	2.65268	Up		feoA	0.0001	32.1872	18.2961	Up
yfcH	2.73118	17.1747	2.65269	Up		ispF	0.0001	32.5928	18.3142	Up
ribF	5.10199	32.0837	2.65271	Up		ECD_03695	0.0001	32.952	18.33	Up
pyrH	7.25537	45.6254	2.65272	Up		proV	0.0001	33.1367	18.3381	Up
ydeI	10.3784	65.2647	2.65272	Up		yiaD	0.0001	33.7941	18.3664	Up
leuS	5.17273	32.5921	2.65552	Up		ECD_01382	0.0001	33.958	18.3734	Up
accC	15.0381	94.8329	2.65677	Up		ybjH	0.0001	34.2748	18.3868	Up
dnaK	30.0916	189.763	2.65677	Up		yjcB	0.0001	35.4353	18.4348	Up
yjgQ	1.70964	10.8374	2.66425	Up		ruvC	0.0001	35.487	18.4369	Up
yebZ	2.25461	14.2921	2.66427	Up		mltC	0.0001	36.5395	18.4791	Up
serC	8.48917	53.8147	2.6643	Up		yjbF	0.0001	37.2381	18.5064	Up
plsX	4.76718	30.3299	2.66953	Up		phnK	0.0001	37.331	18.51	Up
dsbC	8.22189	52.3099	2.66954	Up		yeeN	0.0001	37.4534	18.5147	Up
ybaY	27.9436	178.454	2.67496	Up		ydcF	0.0001	37.868	18.5306	Up
ybgK	5.16588	33.0094	2.67579	Up		ybiJ	0.0001	39.2004	18.5805	Up
nlpB	9.04769	57.8142	2.6758	Up		ycfJ	0.0001	39.3065	18.5844	Up
dnaJ	11.7453	75.1753	2.67818	Up		rnfA	0.0001	39.9376	18.6074	Up
cpxP	56.9714	365.097	2.67997	Up		ybcJ	0.0001	42.3796	18.693	Up
ilvC	0.882902	5.67105	2.68329	Up		chpA	0.0001	42.8124	18.7077	Up
ygjO	1.20722	7.75443	2.68333	Up		phnM	0.0001	44.4854	18.763	Up
folP	1.75492	11.2727	2.68336	Up		yeaC	0.0001	44.9554	18.7781	Up
ydhS	2.40285	15.4349	2.68338	Up		yhjX	0.0001	45.43	18.7933	Up
yadS	2.71849	17.4625	2.68338	Up		ygdD	0.0001	45.5579	18.7973	Up
yecM	3.15774	20.2842	2.68339	Up		uhpT	0.0001	46.6848	18.8326	Up
fdhE	4.66879	29.9908	2.6834	Up		manB	0.0001	49.4165	18.9146	Up
ftsB	22.1203	142.096	2.68342	Up		malG	0.0001	51.1957	18.9657	Up
atpB	8.63833	55.699	2.68883	Up		yjbG	0.0001	51.7704	18.9818	Up
gcvT	9.27447	59.8619	2.6903	Up		ybaM	0.0001	52.6679	19.0066	Up
ptrB	1.00536	6.52566	2.69841	Up		udk	0.0001	52.8242	19.0108	Up
yoaA	1.09423	7.10255	2.69842	Up		yfaE	0.0001	56.6611	19.112	Up
rnd	2.03179	13.1886	2.69847	Up		phnG	0.0001	58.3611	19.1546	Up
mltA	2.10076	13.6363	2.69847	Up		ygiA	0.0001	58.8005	19.1655	Up
prfA	2.13703	13.8718	2.69848	Up		malK	0.0001	65.5675	19.3226	Up
potB	3.02486	19.6351	2.69849	Up		wzxC	0.0001	70.5699	19.4287	Up
dnaN	4.1872	27.1803	2.6985	Up		chaB	0.0001	71.3801	19.4452	Up
rhlB	5.29544	34.3744	2.69851	Up		ydcA	0.0001	71.8756	19.4551	Up
ytjA	657.351	4273.2	2.70058	Up		ybjC	0.0001	75.8313	19.5324	Up
mukF	4.01859	26.1537	2.70225	Up		wcaC	0.0001	76.5385	19.5458	Up
ycaO	2.16052	14.1217	2.70846	Up		fdx	0.0001	79.5087	19.6008	Up
aldH	0.58309	3.84367	2.72069	Up		malM	0.0001	80.9938	19.6275	Up
metN	0.908179	5.98693	2.72077	Up		yfcL	0.0001	83.7994	19.6766	Up
gutQ	0.987903	6.51254	2.72078	Up		nuoK	0.0001	85.4277	19.7043	Up
yliG	1.33598	8.80737	2.72081	Up		marB	0.0001	88.1932	19.7503	Up
tilS	1.36923	9.02659	2.72082	Up		malF	0.0001	88.5776	19.7566	Up
yggS	1.51325	9.97606	2.72082	Up		ydiE	0.0001	89.1039	19.7651	Up
yncC	1.64388	10.8373	2.72083	Up		wcaK	0.0001	89.3168	19.7686	Up
fadR	2.93664	19.3603	2.72086	Up		treC	0.0001	99.7814	19.9284	Up
zntR	3.50678	23.1191	2.72087	Up		pstA	0.0001	104.617	19.9967	Up
yhaH	4.87875	32.1643	2.72088	Up		wcaF	0.0001	106.874	20.0275	Up
ygfZ	4.84249	31.9253	2.72088	Up		wcaD	0.0001	108.054	20.0433	Up
yrbI	10.5256	69.393	2.72089	Up		kil	0.0001	108.068	20.0435	Up
yjgD	7.32425	48.2872	2.72089	Up		ypeB	0.0001	113.391	20.1129	Up
rpoC	20.0012	131.864	2.72089	Up		yacG	0.0001	116.214	20.1484	Up
pal	26.542	174.987	2.7209	Up		yhjT	0.0001	119.844	20.1927	Up
hflC	7.98232	52.8638	2.7274	Up		soxS	0.0001	124.62	20.2491	Up
add	4.24207	28.2058	2.73315	Up		wcaJ	0.0001	128.535	20.2937	Up
ybgF	11.5677	76.9157	2.73318	Up		wcaA	0.0001	129.995	20.31	Up
cyoB	11.4871	76.4739	2.73495	Up		bdm	0.0001	146.637	20.4838	Up
mltB	2.12967	14.2561	2.74288	Up		minE	0.0001	157.268	20.5848	Up
phoP	4.05568	27.1493	2.7429	Up		yaiY	0.0001	169.119	20.6896	Up
rseC	6.98568	46.7636	2.74291	Up		manA	0.0001	174.641	20.736	Up
aspC	10.6437	71.3286	2.74448	Up		cIII	0.0001	190.357	20.8603	Up
grpE	13.6881	92.2264	2.75226	Up		gnsA	0.0001	215.627	21.0401	Up
lepA	4.68296	31.586	2.75379	Up		wcaB	0.0001	234.382	21.1604	Up
msbB	1.47007	9.9399	2.75735	Up		wcaE	0.0001	241.755	21.2051	Up
uvrC	1.43481	9.7015	2.75735	Up		yqaE	0.0001	292.742	21.4812	Up
yhjS	1.64087	11.0948	2.75735	Up		yfhJ	0.0001	307.991	21.5545	Up
ydiA	1.79739	12.1532	2.75736	Up		wzb	0.0001	324.544	21.63	Up
nagC	2.21291	14.9629	2.75737	Up		wza	0.0001	342.525	21.7078	Up
tyrB	2.27389	15.3753	2.75738	Up		yobG	0.0001	432.273	22.0435	Up
hisH	2.9566	19.9916	2.75738	Up		cpsB	0.0001	548.532	22.3871	Up
metQ	3.7022	25.0333	2.75739	Up		gmd	0.0001	592.014	22.4972	Up
rnk	5.66027	38.2736	2.75741	Up		ldrA	0.0001	1099.62	23.3905	Up
nuoH	10.2091	69.0321	2.75741	Up		ldrC	0.0001	1099.62	23.3905	Up
polA	3.46372	23.5671	2.76638	Up		yqgB	0.0001	1509.58	23.8476	Up
yabB	10.619	72.3171	2.76769	Up		ECD_02057	0.0001	2199.23	24.3905	Up
ycfU	1.50673	10.3152	2.77528	Up
Replicate 2
gene	DN02	DDP2	log2ratio	Up/Down		gene	DN02	DDP2	log2ratio	Up/Down
hokB	383.521	0.0001	-21.8709	Down		clpX	34.1354	199.405	2.54636	Up
yhaL	158.779	0.0001	-20.5986	Down		nuoM	11.7927	69.4772	2.55865	Up
yccJ	153.703	0.0001	-20.5517	Down		dksA	31.7246	186.908	2.55866	Up
ynbE	31.2247	0.0001	-18.2523	Down		hrpA	2.44777	14.4392	2.56045	Up
mokC	29.6698	0.0001	-18.1786	Down		uvrC	1.82054	10.7459	2.56135	Up
yehE	28.0091	0.0001	-18.0955	Down		yccC	1.08053	6.39676	2.5656	Up
ybcJ	13.7168	0.0001	-17.0656	Down		ydcP	2.42907	14.3803	2.56562	Up
yjcH	12.0673	0.0001	-16.8807	Down		fdhF	1.64815	9.75734	2.56564	Up
yeiW	11.8058	0.0001	-16.8491	Down		yjcE	2.45888	14.6237	2.57224	Up
ECD_03412	10.3445	0.0001	-16.6585	Down		dfp	4.53563	27.0865	2.5782	Up
yeaR	10.2618	0.0001	-16.6469	Down		ligA	3.33899	19.9568	2.5794	Up
pmrD	9.97453	0.0001	-16.606	Down		yhhJ	1.54001	9.22055	2.58191	Up
ybdJ	6.48365	0.0001	-15.9845	Down		cls	2.26124	13.5409	2.58214	Up
yqgD	6.18104	0.0001	-15.9156	Down		maeB	8.57574	51.4339	2.58439	Up
ygiZ	5.24336	0.0001	-15.6782	Down		yegQ	5.21334	31.2818	2.58504	Up
ygjH	5.24336	0.0001	-15.6782	Down		surA	13.1106	78.7507	2.58656	Up
flgC	5.15182	0.0001	-15.6528	Down		hokD	263.849	1585.93	2.58754	Up
ycjD	5.00104	0.0001	-15.6099	Down		yghA	7.26991	43.7355	2.5888	Up
frwD	4.92031	0.0001	-15.5865	Down		yrbH	9.49688	57.1382	2.58893	Up
ynjH	4.62173	0.0001	-15.4961	Down		insB-21	0.466721	2.81402	2.592	Up
yjfY	4.45667	0.0001	-15.4437	Down		mreB	48.0847	290.685	2.59581	Up
sgcB	4.30192	0.0001	-15.3927	Down		rph	2.06121	12.4779	2.59781	Up
cchB	3.89157	0.0001	-15.2481	Down		yciT	1.93821	11.734	2.5979	Up
csgE	3.70103	0.0001	-15.1756	Down		ompN	0.381381	2.30933	2.59817	Up
asr	3.176	0.0001	-14.9549	Down		yhjC	1.38304	8.37496	2.59824	Up
yecG	3.07963	0.0001	-14.9105	Down		degS	2.46113	14.9047	2.59837	Up
yecR	2.80566	0.0001	-14.7761	Down		yqiK	0.731692	4.43182	2.59859	Up
ylcC	2.62173	0.0001	-14.6782	Down		amiA	2.65433	16.2182	2.61119	Up
hypA	2.3173	0.0001	-14.5002	Down		rstB	1.61666	9.8806	2.61158	Up
yhiF	2.13936	0.0001	-14.3849	Down		aroP	3.03545	18.5528	2.61165	Up
ybjM	1.97294	0.0001	-14.2681	Down		kefC	1.07231	6.55449	2.61176	Up
yfbJ	1.87972	0.0001	-14.1982	Down		selD	10.9668	67.0545	2.61219	Up
ddpX	1.85598	0.0001	-14.1799	Down		fabA	33.2848	203.515	2.6122	Up
ynbA	1.74708	0.0001	-14.0927	Down		tdh	15.5144	95.0236	2.61468	Up
yghG	1.66925	0.0001	-14.0269	Down		nagE	3.87893	23.779	2.61596	Up
ygjQ	1.44066	0.0001	-13.8144	Down		purC	1.20939	7.41611	2.61638	Up
ybcN	1.37943	0.0001	-13.7518	Down		rrmJ	48.6796	298.551	2.61659	Up
allA	1.24924	0.0001	-13.6088	Down		atpB	20.2005	123.995	2.61782	Up
ycdH	1.19894	0.0001	-13.5495	Down		hflX	16.7261	102.76	2.61911	Up
ydfE	1.15254	0.0001	-13.4925	Down		ybiC	3.61691	22.2365	2.6201	Up
ycbU	1.03263	0.0001	-13.334	Down		mpl	5.76726	35.4758	2.62088	Up
yqeH	0.957893	0.0001	-13.2256	Down		yrbI	10.6213	65.3374	2.62095	Up
ydjX	0.695155	0.0001	-12.7631	Down		pgk	48.152	296.536	2.62254	Up
ydeO	0.632416	0.0001	-12.6267	Down		ftsQ	8.4526	52.1103	2.6241	Up
yagS	0.470178	0.0001	-12.199	Down		fbaA	57.0484	351.767	2.62436	Up
yahG	0.292457	0.0001	-11.514	Down		rpsH	222.308	1370.82	2.62441	Up
ycaC	638.356	6.85758	-6.54052	Down		yaeJ	3.16133	19.5403	2.62785	Up
hdeA	1401	15.0546	-6.54011	Down		mukF	3.49021	21.5766	2.62808	Up
csgA	92.4149	1.13747	-6.34423	Down		rnhB	1.78639	11.0568	2.62981	Up
hdeB	420.361	6.74207	-5.96229	Down		ydjC	1.29217	8.00048	2.63029	Up
xasA	105.924	1.76323	-5.90867	Down		cysZ	2.52937	15.6613	2.63035	Up
csgB	63.4491	1.13747	-5.8017	Down		ubiE	7.66934	47.4876	2.63038	Up
gadB	116.54	2.77781	-5.39073	Down		rarD	1.02967	6.37621	2.63052	Up
rmf	145178	3854.82	-5.23502	Down		yajF	1.00364	6.21513	2.63054	Up
aldB	82.793	2.41898	-5.09704	Down		yfdC	0.970914	6.0126	2.63057	Up
yhiE	29.9513	0.890618	-5.07167	Down		yejE	0.862005	5.3385	2.63067	Up
ychH	197.884	6.9722	-4.8269	Down		ydfI	0.565386	3.50204	2.63089	Up
yiaG	882.283	39.8877	-4.46723	Down		osmB	177.067	1099.14	2.63401	Up
gadA	148.925	6.78098	-4.45695	Down		pepD	8.78287	54.573	2.63542	Up
hyaB	18.2695	0.924085	-4.30527	Down		feoB	6.72502	41.8063	2.63611	Up
ybaA	170.487	9.34184	-4.18981	Down		insB-30	0.495813	3.09202	2.64068	Up
yohC	155.177	9.04881	-4.10004	Down		sfsA	9.8458	61.4813	2.64257	Up
yliH	185.878	11.0053	-4.07809	Down		proY	3.64252	22.8358	2.64829	Up
yegP	194.001	12.9039	-3.91019	Down		yciE	5.76229	36.1275	2.64838	Up
ydcT	9.18303	0.722335	-3.66823	Down		ygjD	4.37292	27.445	2.64987	Up
ydiZ	37.7045	3.06838	-3.61919	Down		fumC	10.0638	63.3212	2.65351	Up
csiD	16.9253	1.51111	-3.4855	Down		lldD	2.87543	18.1077	2.65475	Up
yhhY	11.0114	1.00929	-3.44759	Down		kup	2.3505	14.8269	2.65718	Up
tnaB	47.5895	4.49217	-3.40516	Down		yraO	5.44057	34.4231	2.66155	Up
ydiH	163.13	15.5017	-3.39552	Down		kdsB	7.79483	49.3365	2.66207	Up
narJ	5.56054	0.573888	-3.27638	Down		fieF	7.5906	48.0533	2.66235	Up
astB	36.754	3.8591	-3.25156	Down		corA	2.84301	17.9985	2.66239	Up
pyrI	60.6648	6.39241	-3.24643	Down		waaC	2.73423	17.3103	2.66242	Up
sbmC	69.4298	7.44593	-3.22103	Down		leuB	1.19762	7.58236	2.66248	Up
yebV	2412.34	267.994	-3.17016	Down		bcsZ	1.17788	7.45744	2.66249	Up
ybaS	45.8225	5.21093	-3.13644	Down		ycdO	1.15131	7.28932	2.66251	Up
hyaA	19.3743	2.2402	-3.11244	Down		glpT	0.922459	5.84088	2.66263	Up
yoaC	15.3292	1.80073	-3.08963	Down		sufS	3.14008	19.8827	2.66264	Up
yccT	5.36664	0.632928	-3.08391	Down		insB-7	0.495243	3.14132	2.66516	Up
ycdL	5.04205	0.594691	-3.0838	Down		glk	12.0791	76.7288	2.66726	Up
ydeZ	8.12412	0.981692	-3.04887	Down		amn	9.3718	59.5823	2.66849	Up
yhiO	103.475	12.6319	-3.03414	Down		bioH	2.48971	15.8442	2.66991	Up
bolA	427.714	53.0072	-3.01239	Down		ydhH	2.73922	17.4511	2.67148	Up
elaB	101.116	13.3233	-2.92399	Down		potA	2.66055	16.9502	2.67151	Up
glgS	114.328	15.146	-2.91617	Down		ygfX	6.77153	43.2364	2.67469	Up
ymgE	35.4171	4.74072	-2.90127	Down		yfdY	7.17485	45.8586	2.67617	Up
ybiM	32.459	4.35523	-2.8978	Down		ppiB	11.9885	76.6413	2.67647	Up
hyaE	10.6091	1.45651	-2.86471	Down		tonB	2.73248	17.4817	2.67756	Up
slp	40.5536	5.57768	-2.86209	Down		yigL	2.36605	15.1393	2.67775	Up
yneB	12.6278	1.73793	-2.86116	Down		nuoE	10.5767	67.8612	2.6817	Up
narK	10.4638	1.48172	-2.82006	Down		yjjK	7.52905	48.3497	2.68297	Up
yhiD	8.71371	1.3078	-2.73615	Down		yqjC	56.0448	360.318	2.68462	Up
ynaF	156.101	23.509	-2.7312	Down		purN	4.04148	26.019	2.68661	Up
cspD	1134.35	171.099	-2.72896	Down		rpe	3.7138	23.9115	2.68674	Up
narI	11.8839	1.83944	-2.69167	Down		gcd	4.07099	26.2323	2.68789	Up
narY	15.1068	2.40822	-2.64916	Down		yfgA	9.18303	59.2234	2.68913	Up
yeaQ	32.4179	5.19388	-2.64191	Down		epd	9.11608	58.8038	2.68942	Up
narW	25.7742	4.13724	-2.63919	Down		rcsC	2.65156	17.109	2.68984	Up
yohJ	8.84094	1.45651	-2.60168	Down		fabZ	16.552	106.913	2.69136	Up
flhC	18.7047	3.08731	-2.59898	Down		insA-20	4.46728	28.8595	2.69158	Up
ydcS	16.9408	2.79833	-2.59786	Down		insB-16	0.437058	2.83644	2.69818	Up
yddV	2.10907	0.348435	-2.59765	Down		yqjA	6.13328	39.8683	2.70051	Up
astC	24.0733	4.03425	-2.57706	Down		yfeA	1.43416	9.32963	2.70161	Up
ygjG	50.8827	8.58458	-2.56736	Down		insB-26	0.417663	2.72007	2.70323	Up
ydcH	143.664	24.4429	-2.55521	Down		menE	2.77434	18.077	2.70394	Up
narG	18.9233	3.24557	-2.54362	Down		tldD	5.72085	37.33	2.70603	Up
yjiM	7.10789	1.23595	-2.5238	Down		yadH	6.84652	44.7061	2.70703	Up
hyaC	9.788	1.73156	-2.49894	Down		ynfB	2.4602	16.1602	2.7156	Up
ygcP	8.48378	1.5559	-2.44696	Down		yfgD	4.37985	28.8101	2.71762	Up
adhP	206.884	38.782	-2.41536	Down		yegS	3.55745	23.4298	2.71943	Up
dctA	197.422	37.0879	-2.41226	Down		yciA	1.76827	11.6514	2.72009	Up
hdeD	28.5046	5.4888	-2.37663	Down		yhfA	1.71734	11.3177	2.72033	Up
hyaD	15.533	3.01634	-2.36447	Down		ydcQ	1.4824	9.77592	2.7213	Up
pyrB	41.0922	7.98424	-2.36364	Down		ydhM	1.12002	7.39172	2.72239	Up
gabP	11.2758	2.20593	-2.35377	Down		tpx	21.8964	144.51	2.7224	Up
yjjY	2810.59	557.264	-2.33444	Down		ygaP	1.0893	7.18928	2.72245	Up
ydhL	30.2825	6.04106	-2.32561	Down		idi	1.01503	6.69993	2.72262	Up
frdC	28.7166	5.91285	-2.27996	Down		hemG	4.09473	27.0294	2.72269	Up
yjdF	3.3004	0.681102	-2.2767	Down		insB-4	0.184923	1.22076	2.72278	Up
yneK	3.11009	0.642217	-2.27582	Down		kdpC	1.9004	12.5457	2.72282	Up
gabT	52.0731	10.8886	-2.25772	Down		torD	0.886595	5.85318	2.72287	Up
ycgB	82.9866	17.5605	-2.24054	Down		lolB	3.34678	22.098	2.72307	Up
yeaG	217.164	46.4104	-2.22627	Down		aphA	2.07317	13.6912	2.72334	Up
ybaT	22.6005	4.84628	-2.22141	Down		ygcR	0.612894	4.04759	2.72335	Up
yeaH	53.9014	11.6729	-2.20716	Down		ybbM	0.612894	4.04759	2.72335	Up
astA	26.0059	5.63328	-2.20679	Down		glpR	2.54287	16.7945	2.72346	Up
yciD	23.4401	5.33731	-2.13479	Down		ytfG	0.538141	3.55422	2.72348	Up
tnaA	153.816	37.28	-2.04473	Down		yfeU	0.510471	3.37156	2.72352	Up
aidB	23.5008	5.78252	-2.02294	Down		yecE	2.87196	18.9697	2.72359	Up
astD	16.1632	4.14344	-1.96381	Down		yeiE	2.08629	13.781	2.72367	Up
ydcJ	10.9017	2.83003	-1.94566	Down		ytfF	0.918505	6.06743	2.72373	Up
aceK	53.5119	13.9894	-1.93553	Down		yhfW	0.346955	2.29191	2.72373	Up
cysJ	13.3723	3.51345	-1.92829	Down		glvG	0.317383	2.0966	2.72375	Up
yneC	22.6227	6.13665	-1.88225	Down		ygcU	0.284091	1.8767	2.72377	Up
mokB	204.12	55.5317	-1.87803	Down		yhiJ	0.250634	1.65569	2.72378	Up
phnB	13.0169	3.57735	-1.86342	Down		ydiF	0.255469	1.68764	2.72379	Up
uidR	14.508	3.99117	-1.86197	Down		glvBC	0.251692	1.66269	2.72379	Up
cysP	9.14944	2.51868	-1.86102	Down		fmt	10.9415	72.2813	2.72381	Up
yihV	1.53121	0.421533	-1.86095	Down		mltB	1.60757	10.6205	2.7239	Up
ordL	0.988828	0.272312	-1.86046	Down		yeiB	1.11538	7.36892	2.72392	Up
narZ	13.2059	3.69252	-1.8385	Down		ycdT	0.615006	4.06325	2.72396	Up
ybfF	9.12026	2.59653	-1.81249	Down		yhaO	0.999896	6.60627	2.72399	Up
narV	16.9772	4.87464	-1.80023	Down		gltS	3.18676	21.0554	2.72403	Up
ygiW	103.865	30.0126	-1.79107	Down		yfhA	1.88372	12.4465	2.72408	Up
ygaF	29.3274	8.53307	-1.78111	Down		ilvG	3.44951	22.7949	2.72425	Up
ygeW	5.03193	1.48433	-1.7613	Down		acpP	408.283	2700.14	2.72539	Up
yceK	76.8517	22.9024	-1.74658	Down		pheT	27.557	182.552	2.72782	Up
yqjG	4.9746	1.49391	-1.73549	Down		ygiF	2.5866	17.1797	2.73158	Up
gadX	40.3909	12.2126	-1.72566	Down		zraR	2.21518	14.7237	2.73264	Up
bfr	40.8289	12.628	-1.69296	Down		selB	2.60151	17.3708	2.73924	Up
ydaM	8.2764	2.56346	-1.69091	Down		lpxB	4.12811	27.5844	2.7403	Up
cysN	10.7382	3.35616	-1.67787	Down		ftsW	7.15894	47.8649	2.74115	Up
rpsV	9593.45	3004.55	-1.6749	Down		yjcB	16.6264	111.277	2.74261	Up
yfcG	10.298	3.26936	-1.65528	Down		emrB	4.52576	30.346	2.74527	Up
csgD	10.23	3.24778	-1.65528	Down		aroL	6.53527	43.8841	2.74738	Up
yniA	39.2771	12.5876	-1.64169	Down		panF	1.99279	13.4029	2.74968	Up
carA	57.7922	18.5962	-1.63587	Down		yifB	1.84709	12.4232	2.74971	Up
ygjV	5.03188	1.66092	-1.59911	Down		fruA	8.36407	56.2594	2.74982	Up
pphA	3.88334	1.28225	-1.59862	Down		tolQ	5.04205	33.9413	2.75096	Up
yafJ	9.38518	3.09946	-1.59837	Down		accA	12.6423	85.5289	2.75815	Up
hyaF	8.10734	2.67778	-1.59819	Down		hdfR	2.77816	18.8094	2.75925	Up
cysD	12.1262	4.14345	-1.54922	Down		pepA	10.0523	68.0716	2.75953	Up
narH	13.3109	4.61796	-1.52728	Down		srmB	4.08128	27.6934	2.76245	Up
ydcW	25.3109	8.89134	-1.50929	Down		bcp	9.12694	62.0988	2.76636	Up
yeeY	10.2354	3.62235	-1.49857	Down		yecP	1.84402	12.5624	2.76819	Up
fic	34.3179	12.3461	-1.47491	Down		ddlA	4.37634	29.8993	2.77231	Up
pgsA	9.1345	3.35001	-1.44716	Down		tpiA	21.8986	149.88	2.7749	Up
yqhG	4.40467	1.6166	-1.44607	Down		yejM	2.74123	18.8067	2.77835	Up
yoaD	13.5057	5.05188	-1.41868	Down		ygdD	5.38444	36.9548	2.77889	Up
ybaW	49.5088	18.9334	-1.38675	Down		tolR	4.6194	31.7291	2.78003	Up
yehV	30.0499	11.5771	-1.37609	Down		yehW	2.00342	13.7823	2.78228	Up
ymdF	1072.77	416.662	-1.36439	Down		ilvE	1.46228	10.0619	2.78261	Up
csiE	56.4675	22.0492	-1.35669	Down		recN	2.19488	15.1082	2.78312	Up
yneA	9.08298	3.57195	-1.34645	Down		nuoJ	9.31406	64.1388	2.78372	Up
nrfA	6.05048	2.37989	-1.34615	Down		sdaA	21.4113	147.544	2.7847	Up
ybdD	125.021	49.8254	-1.32722	Down		dapA	19.3822	134.09	2.7904	Up
yhdT	14.3496	5.73241	-1.3238	Down		yhbC	6.97752	48.3275	2.79206	Up
yciH	16.449	6.74207	-1.28674	Down		ybeA	6.59142	45.6612	2.79231	Up
yjbR	35.692	14.6711	-1.28262	Down		rpmE	109.734	760.217	2.7924	Up
yfiL	4.22498	1.73768	-1.28178	Down		yfcD	5.16277	35.7831	2.79306	Up
yjgH	7.17921	2.95648	-1.27994	Down		nfo	2.70251	18.7438	2.79404	Up
flgN	3.24746	1.33811	-1.27912	Down		era	5.03902	34.9514	2.79414	Up
hcaF	2.21908	0.915461	-1.27739	Down		argH	3.64252	25.322	2.79738	Up
ygfJ	5.61147	2.3155	-1.27705	Down		gltA	18.7341	131.115	2.8071	Up
yebB	1.75999	0.726335	-1.27686	Down		ygdK	2.89272	20.2712	2.80893	Up
fdnI	6.25407	2.58121	-1.27675	Down		dnaT	2.08323	14.6102	2.81008	Up
fimZ	1.6389	0.676422	-1.27673	Down		yeaB	1.87056	13.1207	2.8103	Up
nrfC	6.01708	2.4835	-1.27669	Down		yeiP	3.80071	26.6595	2.81031	Up
talC	3.06669	1.26576	-1.27668	Down		yigA	9.788	68.6814	2.81083	Up
atoD	1.5334	0.632928	-1.27662	Down		potC	3.58464	25.1562	2.81101	Up
ynfC	2.78032	1.14768	-1.27653	Down		ybiF	1.03414	7.25771	2.81108	Up
fixA	1.2449	0.513962	-1.2763	Down		yhhT	0.837755	5.88016	2.81126	Up
astE	16.6599	6.87886	-1.27614	Down		dcuC	0.601043	4.21921	2.81143	Up
ycjZ	2.03287	0.839372	-1.27614	Down		ygjO	3.04061	21.3446	2.81144	Up
caiD	1.02523	0.423346	-1.27604	Down		xylE	0.558756	3.92243	2.81146	Up
dsdC	0.966973	0.399307	-1.27598	Down		yejH	0.913811	6.41573	2.81165	Up
gabD	17.1212	7.07108	-1.27578	Down		hrsA	0.802934	5.63742	2.81168	Up
ynbD	1.30397	0.538565	-1.27572	Down		speC	0.737101	5.17527	2.8117	Up
torC	0.73219	0.302418	-1.27567	Down		mrdA	2.72408	19.2136	2.81829	Up
ydeN	0.961771	0.397292	-1.27549	Down		ydgH	5.73154	40.624	2.82534	Up
yedU	34.7228	14.6494	-1.24504	Down		ftsZ	25.4385	180.434	2.82639	Up
yfiQ	23.1989	10.0621	-1.20512	Down		ubiG	3.39609	24.1107	2.82773	Up
acs	19.9381	8.70993	-1.19479	Down		gor	5.87203	41.6933	2.82788	Up
ydbJ	44.8851	20.1197	-1.15763	Down		ydaO	2.41728	17.166	2.8281	Up
ycbJ	5.63834	2.53957	-1.15069	Down		wecF	1.54534	10.9765	2.82842	Up
mscL	111.833	50.886	-1.13601	Down		yfgM	11.7963	84.1484	2.8346	Up
cbpA	23.1924	10.5944	-1.13035	Down		sdhC	11.1029	79.2348	2.8352	Up
rsd	34.4494	15.785	-1.12592	Down		rbsA	3.82107	27.2783	2.83571	Up
ydgB	6.11289	2.80365	-1.12455	Down		baeR	2.0377	14.5786	2.83884	Up
aceA	424.937	195.744	-1.11828	Down		glnQ	4.07529	29.157	2.83887	Up
yhjY	22.7735	10.5749	-1.10671	Down		cobB	3.33378	23.8558	2.83911	Up
mgsA	9.54486	4.49767	-1.08555	Down		talB	28.3166	202.908	2.84111	Up
hisI	6.02613	2.84212	-1.08426	Down		nhaB	2.92193	21.0633	2.84974	Up
ycbR	4.9522	2.33612	-1.08396	Down		holC	5.78534	41.7347	2.85077	Up
yliD	3.49774	1.65049	-1.08353	Down		rimI	5.71595	41.2358	2.85083	Up
narU	4.19611	1.98057	-1.08314	Down		ycfC	3.21141	23.1931	2.85242	Up
tynA	1.64322	0.775701	-1.08295	Down		xthA	2.34278	16.9247	2.85284	Up
eamA	16.7705	7.97318	-1.0727	Down		rof	5.90294	42.6656	2.85357	Up
cfa	51.7409	25.1049	-1.04334	Down		yadG	4.40467	31.926	2.85763	Up
ecnB	2639.03	1289.66	-1.03302	Down		ptsN	6.05526	43.954	2.85973	Up
ygdB	8.46438	4.18426	-1.01643	Down		rhsB	2.56524	18.6959	2.86556	Up
tam	12.7139	6.298	-1.01344	Down		tbpA	3.17776	23.1673	2.86601	Up
yohF	6.32326	3.13234	-1.01343	Down		pdxY	3.21383	23.4403	2.86663	Up
sgcR	3.04838	1.51015	-1.01335	Down		lrp	17.9827	131.361	2.86886	Up
ycjR	2.01169	0.996603	-1.01332	Down		rnr	7.32038	53.486	2.86917	Up
ycjS	2.07961	1.03051	-1.01295	Down		ECD_03695	44.7577	327.089	2.86948	Up
phnO	10.5069	21.0344	1.00141	Up		ybaP	4.18206	30.582	2.8704	Up
hybG	12.9672	25.969	1.00192	Up		yfbQ	5.94861	43.5428	2.87181	Up
himD	281.402	564.799	1.0051	Up		degQ	4.57645	33.5156	2.87253	Up
yfaL	2.64574	5.31252	1.00573	Up		rep	1.56618	11.482	2.87405	Up
yaeQ	9.21302	18.5827	1.01221	Up		rne	7.17163	52.6338	2.87562	Up
yjjG	6.68476	13.4886	1.01279	Up		queA	4.08774	30.0447	2.87774	Up
yliC	4.44117	8.96449	1.01328	Up		mraW	6.7137	49.4598	2.88108	Up
gudD	2.81072	5.6748	1.01363	Up		yqcC	2.68034	19.7816	2.88367	Up
msrA	16.1656	32.6905	1.01594	Up		asnS	31.7129	234.063	2.88376	Up
yajC	84.941	172.051	1.0183	Up		truA	21.4588	158.501	2.88485	Up
yqjE	92.731	188.155	1.0208	Up		yifE	5.02352	37.1123	2.88513	Up
yjeF	8.19779	16.6338	1.02081	Up		hisS	7.62254	56.3876	2.88703	Up
agaR	13.9874	28.3907	1.02129	Up		nuoN	12.8892	95.4448	2.8885	Up
yliB	3.61441	7.34886	1.02376	Up		deoR	4.44994	32.9766	2.88958	Up
xdhA	2.25247	4.58038	1.02396	Up		asnC	2.72717	20.2392	2.89168	Up
yaiT	1.45024	2.96984	1.03409	Up		sixA	17.3065	128.475	2.8921	Up
yfbW	5.13111	10.5266	1.0367	Up		rpsB	287.022	2131.27	2.89248	Up
yidH	4.72603	9.70646	1.03832	Up		yggT	2.89678	21.5136	2.89273	Up
frdD	21.8988	45.0158	1.03958	Up		ppiA	1.9004	14.1139	2.89274	Up
ybaN	3.94578	8.11878	1.04095	Up		yiiQ	1.77309	13.1695	2.89286	Up
yjiD	3.6445	7.50322	1.04179	Up		yicG	0.848693	6.30361	2.89286	Up
bcsC	3.59779	7.41608	1.04355	Up		yiiM	3.73711	27.7632	2.89318	Up
mntR	2.63663	5.43595	1.04384	Up		hyfI	0.635792	4.72352	2.89324	Up
ydeJ	4.43806	9.15371	1.04443	Up		aroD	1.27148	9.44695	2.89334	Up
fecI	8.7941	18.1386	1.04446	Up		yeaM	0.571714	4.24778	2.89334	Up
yadM	1.91569	3.95209	1.04475	Up		tatD	2.43873	18.1207	2.89344	Up
evgA	1.70947	3.52715	1.04495	Up		ygbJ	0.501869	3.72912	2.89345	Up
ytfB	11.316	23.3504	1.04508	Up		yihM	0.455788	3.38687	2.89352	Up
yihL	1.39021	2.86904	1.04527	Up		ygbD	0.381381	2.83415	2.89361	Up
ypfH	4.27012	8.81246	1.04527	Up		glxK	0.37656	2.79833	2.89361	Up
cpxR	38.4303	79.3114	1.04528	Up		hyfR	0.197482	1.46761	2.89368	Up
sdhB	19.2371	39.7023	1.04533	Up		gudX	0.312391	2.32157	2.89368	Up
hyi	1.23203	2.54286	1.04541	Up		rbsK	2.43707	18.1114	2.89368	Up
thiG	2.48971	5.13872	1.04543	Up		ydiD	0.23764	1.76608	2.8937	Up
ylbA	1.2132	2.50404	1.04544	Up		ycfT	1.62956	12.1114	2.89381	Up
yafV	7.46892	15.416	1.04546	Up		ycfU	1.06867	7.94306	2.89388	Up
yaeF	1.13787	2.34866	1.0455	Up		dnaN	7.50888	55.8116	2.8939	Up
yadD	1.01217	2.08937	1.04562	Up		yfdU	0.477084	3.5462	2.89396	Up
yhfV	2.09546	4.32558	1.04563	Up		yidK	0.47049	3.4972	2.89396	Up
prkB	4.24687	8.76666	1.04563	Up		ftsA	6.70292	49.8251	2.89401	Up
rbn	5.285	10.9097	1.04564	Up		ansP	1.37102	10.1916	2.89406	Up
alsB	0.966973	1.99614	1.04567	Up		ptrB	1.53341	11.4529	2.9009	Up
cysM	2.99808	6.18907	1.04568	Up		yceH	3.16868	23.7567	2.90638	Up
argI	0.884406	1.82579	1.04574	Up		pepN	8.42887	63.3918	2.91089	Up
ybhN	2.82057	5.82286	1.04574	Up		insB-22	0.398268	2.99861	2.91248	Up
galS	1.69327	3.49582	1.04582	Up		groES	29.2529	220.398	2.91346	Up
ycdG	0.631302	1.30347	1.04596	Up		ytfN	1.49575	11.2863	2.91563	Up
rhaB	0.561389	1.15916	1.04601	Up		nanK	1.05241	7.96515	2.92	Up
allP	0.568082	1.17298	1.04601	Up		hybC	8.53453	64.6402	2.92105	Up
abgB	1.14425	2.36275	1.04606	Up		yfcM	5.07477	38.5241	2.92435	Up
ygcE	1.1148	2.30196	1.04608	Up		yhbN	9.89641	75.1302	2.92442	Up
insE-1	3.96997	8.20848	1.04799	Up		waaF	4.20316	31.9338	2.92554	Up
insE-2	3.96997	8.20848	1.04799	Up		kdpB	0.964628	7.33063	2.92589	Up
insE-4	3.96997	8.20848	1.04799	Up		ftsK	2.9835	22.7236	2.92911	Up
ytfP	36.9017	76.7607	1.05668	Up		yhjN	0.722513	5.50909	2.93072	Up
yqhA	25.1758	52.4128	1.05788	Up		sucC	21.4848	164.007	2.93237	Up
dld	15.523	32.4454	1.06361	Up		yliJ	3.32343	25.3728	2.93254	Up
rbsB	24.1949	50.5839	1.06398	Up		yegO	0.992149	7.58148	2.93385	Up
menF	7.15181	15.036	1.07204	Up		rimM	118.747	909.502	2.93718	Up
aldA	35.2088	74.0705	1.07296	Up		ybiT	4.60661	35.3031	2.93802	Up
yjjU	5.90691	12.4479	1.07543	Up		proQ	50.7659	389.702	2.94044	Up
yjgA	18.1145	38.1991	1.07639	Up		lepB	8.72495	67.12	2.94352	Up
ycgM	6.94464	14.6494	1.07687	Up		rseA	52.7232	405.96	2.94483	Up
yabI	5.66089	11.9437	1.07715	Up		yadT	1.77456	13.6742	2.94592	Up
ycfF	30.6583	64.8227	1.08022	Up		rrmA	1.74851	13.4736	2.94594	Up
recQ	3.4877	7.38268	1.08187	Up		yjbB	1.49387	11.5166	2.94659	Up
yhiH	3.23642	6.85876	1.08355	Up		holD	4.93841	38.0923	2.94738	Up
yiaJ	3.8357	8.14393	1.08624	Up		gph	6.35702	49.0712	2.94845	Up
yfcB	3.39795	7.2151	1.08635	Up		phoB	24.6386	190.269	2.94905	Up
insA-3	1.01456	2.16242	1.09179	Up		kefA	2.14412	16.595	2.95229	Up
yfiC	7.9245	16.9006	1.09268	Up		rfaE	4.62109	35.8233	2.95459	Up
ybiR	10.4622	22.3478	1.09495	Up		lysU	7.84307	60.9863	2.95899	Up
chiA	3.25838	6.96678	1.09634	Up		yraM	2.33006	18.1251	2.95955	Up
fadL	25.8885	55.5274	1.10089	Up		mutS	1.81284	14.1024	2.95962	Up
artJ	6.67783	14.3336	1.10195	Up		iclR	3.98229	31.0011	2.96065	Up
insI	7.69967	16.5333	1.10251	Up		yheM	4.37985	34.212	2.96555	Up
rtcB	1.73437	3.72429	1.10255	Up		yhjW	3.58466	28.031	2.96712	Up
xylA	1.58651	3.40691	1.10261	Up		yqjB	3.81951	29.8713	2.9673	Up
hyfD	1.54936	3.32717	1.10262	Up		maa	2.01281	15.7779	2.97062	Up
tktB	31.1064	66.9641	1.10618	Up		acpD	1.74708	13.6975	2.9709	Up
ygeA	12.9651	27.9459	1.108	Up		lldR	2.46395	19.325	2.97142	Up
yeaC	13.865	29.8954	1.10848	Up		kdgT	0.908003	7.12271	2.97166	Up
blc	8.40613	18.2068	1.11496	Up		purM	0.849707	6.66565	2.97171	Up
yciO	6.74081	14.6043	1.1154	Up		yheT	1.73017	13.5731	2.97176	Up
alsK	3.89925	8.45203	1.1161	Up		yaiC	0.777597	6.10022	2.97177	Up
ycjG	5.11045	11.1258	1.12239	Up		idnT	0.636361	4.99258	2.97187	Up
ybjQ	8.41679	18.3915	1.1277	Up		yhhS	1.39975	10.9821	2.97191	Up
insA-13	0.435146	0.952772	1.13063	Up		rtcR	0.509744	3.99942	2.97195	Up
cueO	6.06878	13.295	1.13141	Up		hyfG	0.485839	3.81189	2.97196	Up
kdpD	4.15931	9.12368	1.13327	Up		ygaA	1.08435	8.50833	2.97205	Up
yjbA	10.015	22.0048	1.13566	Up		ompX	241.904	1900.79	2.97409	Up
yaiL	3.12479	6.87543	1.13769	Up		yigM	1.01649	8.00675	2.97762	Up
napC	2.63993	5.80998	1.13803	Up		dxs	4.0477	31.8863	2.97776	Up
cusR	4.40164	9.68918	1.13833	Up		pdhR	6.91884	54.5251	2.97832	Up
flgH	2.13511	4.70003	1.13836	Up		slyD	28.1092	222.253	2.98309	Up
yfiP	2.13511	4.70003	1.13836	Up		rlpB	11.1354	88.0666	2.98344	Up
yigE	1.88703	4.15439	1.13852	Up		yrfF	2.2111	17.5044	2.98488	Up
ycbC	3.67686	8.09508	1.13857	Up		parC	4.15833	32.9208	2.98492	Up
ycfN	3.4134	7.51549	1.13866	Up		ygfB	4.67624	37.0466	2.98592	Up
ynfL	1.5378	3.38606	1.13874	Up		yleA	5.23682	41.6207	2.99054	Up
ygfI	1.53121	3.37156	1.13874	Up		dppD	3.63171	28.8654	2.99062	Up
ybiB	8.39523	18.4871	1.13888	Up		rrmB	2.615	20.7879	2.99086	Up
yjeK	2.57649	5.67387	1.13893	Up		ygfA	3.0449	24.287	2.99572	Up
livK	1.17401	2.58544	1.13897	Up		entA	3.89747	31.1035	2.99647	Up
ybdL	1.11191	2.44873	1.13899	Up		thiD	1.77456	14.1626	2.99655	Up
pabB	4.60002	10.1318	1.13918	Up		melA	0.924847	7.38362	2.99704	Up
yfaA	1.43681	3.16486	1.13927	Up		ilvI	0.701528	5.60114	2.99715	Up
ygfE	69.6863	153.856	1.14263	Up		yiiU	13.6274	109.02	3.00001	Up
recD	6.79463	15.0278	1.14517	Up		ykfE	18.0561	144.662	3.00213	Up
trmU	10.9927	24.3175	1.14545	Up		mtlD	2.62701	21.0757	3.00409	Up
insA-29	0.992218	2.20383	1.15128	Up		trpC	2.45972	19.808	3.00952	Up
insA-7	0.669703	1.49053	1.15423	Up		pitA	13.1609	106.218	3.0127	Up
pdxH	7.76658	17.3091	1.15618	Up		xerD	4.25319	34.5576	3.02239	Up
cytR	4.30963	9.60922	1.15686	Up		mepA	2.84452	23.2039	3.02811	Up
asnB	4.13732	9.2475	1.16037	Up		pgm	8.65947	70.6782	3.02891	Up
manZ	49.0739	109.955	1.16389	Up		murD	5.4228	44.2623	3.02897	Up
yddS	1.84709	4.14115	1.16478	Up		argS	3.95159	32.2575	3.02913	Up
thrS	87.1495	196.139	1.17031	Up		yfhQ	5.91063	48.2536	3.02925	Up
caiF	251.194	565.653	1.17111	Up		ydcF	5.32349	43.4642	3.02938	Up
yacH	3.23421	7.30251	1.17498	Up		aspS	10.5033	85.8582	3.03111	Up
glcB	5.60774	12.7023	1.1796	Up		plsB	3.5294	28.8919	3.03317	Up
yhbP	5.78534	13.1167	1.18093	Up		clpP	17.5701	143.982	3.0347	Up
gidB	6.69345	15.1924	1.18253	Up		cyoD	24.1223	197.815	3.03571	Up
radC	3.02771	6.87281	1.18267	Up		bglX	2.72079	22.336	3.03727	Up
yggM	1.76217	4.00176	1.18328	Up		dapD	10.24	84.0785	3.03752	Up
yddR	1.73017	3.92914	1.1833	Up		ycbX	2.34792	19.3363	3.04186	Up
ascG	3.49836	7.94469	1.18331	Up		nudG	1.69296	13.9473	3.04237	Up
hofQ	1.37154	3.11506	1.18346	Up		yiaC	1.46418	12.0703	3.0433	Up
ylbE	1.34445	3.05355	1.18347	Up		nlpC	1.33312	10.9931	3.04372	Up
yegT	1.32206	3.00273	1.18349	Up		fxsA	3.8278	31.5699	3.04396	Up
yjdE	1.25255	2.84491	1.18351	Up		ybcI	1.09935	9.06937	3.04435	Up
ycgV	2.14019	4.8623	1.1839	Up		yegX	0.574471	4.74249	3.04534	Up
mdh	55.852	127.23	1.18776	Up		srlD	1.22569	10.1188	3.04537	Up
copA	7.73973	17.6477	1.18913	Up		ydiA	1.68264	13.8925	3.04551	Up
oppC	21.5762	49.306	1.19232	Up		rhaT	0.426424	3.52083	3.04556	Up
yjeE	12.133	27.7928	1.19577	Up		yihG	1.45632	12.0251	3.04565	Up
ytfJ	8.90678	20.4159	1.19672	Up		allC	0.34395	2.84006	3.04565	Up
purD	2.94186	6.74938	1.19803	Up		yphE	0.271781	2.24421	3.04569	Up
yfcX	4.03488	9.29258	1.20355	Up		gspA	0.280745	2.31823	3.04569	Up
thiL	5.9468	13.7251	1.20663	Up		hcp	0.245471	2.02697	3.0457	Up
hypB	2.64255	6.10948	1.20912	Up		yebS	0.657433	5.42931	3.04585	Up
yhhX	8.49617	19.6459	1.20934	Up		ycaQ	1.03464	8.54463	3.04589	Up
metC	1.80262	4.16852	1.20944	Up		treA	0.714146	5.89847	3.04605	Up
ybfM	1.47638	3.41438	1.20956	Up		glnG	2.35631	19.462	3.04606	Up
alsA	1.33715	3.09249	1.20961	Up		yhjS	1.29923	10.7312	3.04608	Up
dmsA	0.79472	1.83821	1.20978	Up		yidE	0.975556	8.05778	3.04609	Up
yhiP	5.89364	13.677	1.21452	Up		yhcP	0.807014	6.66593	3.04614	Up
yrfG	12.1105	28.1157	1.21512	Up		ECD_01906	40.9438	339.421	3.05136	Up
ychM	3.85457	8.955	1.21612	Up		cyoB	25.8742	214.506	3.05143	Up
thiJ	5.44057	12.7216	1.22545	Up		fabB	42.9132	357.935	3.0602	Up
rpsP	162.089	379.146	1.22597	Up		ybhS	2.28778	19.2087	3.06974	Up
ydaN	4.08566	9.5594	1.22635	Up		bglF	1.27527	10.7096	3.07003	Up
speF	1.07081	2.50628	1.22685	Up		ybbO	2.91412	24.5411	3.07407	Up
ybgK	12.9443	30.4634	1.23476	Up		rpmI	145.858	1229.02	3.07487	Up
ymbA	7.10464	16.7497	1.2373	Up		ycfS	3.26487	27.538	3.07633	Up
yeiH	8.79548	20.7533	1.23851	Up		yaeT	11.6638	98.4704	3.07765	Up
gspF	2.50092	5.90142	1.2386	Up		mutY	5.00842	42.395	3.08147	Up
evgS	0.736288	1.73792	1.23902	Up		hemE	4.93918	41.8093	3.08148	Up
yeiM	1.69488	4.0128	1.24343	Up		yfjD	1.42914	12.0978	3.08153	Up
ycjI	4.82792	11.4599	1.24712	Up		yggL	8.22456	69.6671	3.08247	Up
malS	1.55849	3.70133	1.24789	Up		miaA	76.9167	651.987	3.08347	Up
yaiZ	27.4336	65.1615	1.24808	Up		yadR	16.874	143.871	3.0919	Up
rpsU	63.5496	150.981	1.24841	Up		phnH	2.7624	23.5564	3.09212	Up
tyrA	16.6079	39.4895	1.2496	Up		mogA	2.7412	23.3759	3.09214	Up
uspA	124.581	296.955	1.25316	Up		phoP	2.25647	19.2465	3.09246	Up
ydcE	9.60655	22.9024	1.25341	Up		yhaJ	3.57269	30.4837	3.09296	Up
ydcY	8.48549	20.2681	1.25614	Up		kdpA	1.4514	12.3881	3.09344	Up
surE	12.0141	28.7123	1.25694	Up		nfsA	6.11289	52.3331	3.0978	Up
hybO	20.2138	48.3223	1.25735	Up		hslR	8.71177	74.6333	3.09878	Up
araE	3.21603	7.72757	1.26473	Up		tas	5.50292	47.1923	3.10028	Up
pfs	26.3319	63.4491	1.26879	Up		nusG	23.5442	202.016	3.10103	Up
ybjD	3.17684	7.6706	1.27175	Up		nuoF	3.75744	32.3274	3.10494	Up
folE	31.0331	74.9752	1.27261	Up		dacA	4.22387	36.3967	3.10717	Up
ybiI	4.98732	12.0719	1.27532	Up		yaiW	3.58066	30.885	3.10861	Up
yhcM	5.75617	13.9447	1.27654	Up		rplK	90.8464	783.917	3.1092	Up
insA-19	0.78	1.89186	1.27826	Up		yggX	13.3698	115.437	3.11006	Up
fadH	3.13741	7.61328	1.27894	Up		metR	0.943983	8.15307	3.11051	Up
cchA	3.65671	8.93513	1.28894	Up		trpS	4.86378	42.1126	3.1141	Up
yciI	3.54945	8.68027	1.29014	Up		yfeY	3.77062	32.672	3.11518	Up
yhbQ	3.35252	8.21072	1.29226	Up		wecG	1.31355	11.3858	3.11569	Up
pflB	89.5224	219.258	1.29231	Up		yhcS	0.974887	8.45203	3.11599	Up
yccK	2.68034	6.59392	1.29872	Up		iap	0.849707	7.36728	3.11609	Up
ydgC	2.5656	6.31599	1.29971	Up		thiH	0.762662	6.61288	3.11616	Up
yjgW	2.5656	6.31599	1.29971	Up		yhaM	1.2829	11.1252	3.11635	Up
rffT	6.37252	15.7047	1.30126	Up		ribH	11.7346	101.795	3.11683	Up
yafD	45.5447	112.421	1.30356	Up		gltX	6.74087	58.5828	3.11947	Up
atpI	69.8675	172.534	1.30419	Up		pdxB	4.1808	36.4113	3.12254	Up
yfeD	1.8223	4.50197	1.3048	Up		hha	11.8045	102.898	3.12381	Up
ychQ	3.6445	9.00385	1.30482	Up		rpmH	351.323	3064.95	3.12499	Up
ygjM	3.24746	8.02816	1.30576	Up		ypfG	4.21804	36.9236	3.1299	Up
deoB	64.3556	159.171	1.30644	Up		lpxD	16.3763	143.425	3.13062	Up
ycgN	2.85802	7.06908	1.30651	Up		proP	14.2249	125.067	3.13621	Up
yqcA	5.6482	13.9711	1.30658	Up		rseC	7.57436	66.6369	3.13713	Up
yrhA	1.21113	2.99696	1.30715	Up		ygdQ	2.07317	18.2549	3.13837	Up
prfH	1.17528	2.90843	1.30724	Up		ychP	1.01408	8.93327	3.13902	Up
sprT	2.37389	5.87461	1.30724	Up		yphG	0.347518	3.06178	3.13921	Up
cheW	1.1638	2.88008	1.30727	Up		tolB	14.9946	132.597	3.14453	Up
yfbM	1.1638	2.88008	1.30727	Up		ycfR	5.64667	49.9437	3.14483	Up
zur	4.4798	11.0875	1.30743	Up		slmA	3.57267	31.696	3.14923	Up
hydN	1.07942	2.67165	1.30747	Up		yfiH	2.67119	23.7054	3.14966	Up
yfgI	1.04166	2.57835	1.30756	Up		rna	2.34278	20.7932	3.14982	Up
ybjK	2.10161	5.20202	1.30758	Up		thiI	2.28292	20.2702	3.15041	Up
seqA	17.4023	43.0781	1.30768	Up		ileS	13.0906	116.373	3.15215	Up
yceJ	0.965659	2.39049	1.30772	Up		yicE	0.896988	7.9844	3.15402	Up
ttdB	1.74708	4.32559	1.30795	Up		grpE	17.0981	152.249	3.15453	Up
dgoA	1.69729	4.20244	1.30799	Up		yigN	1.4512	12.9449	3.15707	Up
yqiJ	0.825175	2.04311	1.30799	Up		fepA	3.32102	29.649	3.15829	Up
cheZ	1.595	3.94946	1.3081	Up		cyoE	32.9462	294.789	3.1615	Up
ycfM	15.2538	37.7716	1.30813	Up		yaeL	9.27157	82.961	3.16155	Up
yobB	6.21328	15.3859	1.30818	Up		cyoC	23.0765	206.685	3.16294	Up
hisQ	1.4583	3.61128	1.30822	Up		gppA	3.60599	32.3052	3.1633	Up
livF	0.691122	1.71149	1.30824	Up		malQ	3.21696	28.8414	3.16437	Up
sanA	0.683195	1.69187	1.30825	Up		prc	6.17308	55.3509	3.16454	Up
ydfH	4.37469	10.8336	1.30826	Up		ybeX	8.90539	80.0214	3.16764	Up
ecpD	0.656825	1.62662	1.3083	Up		exuR	6.7757	61.0262	3.17099	Up
ymcB	0.649661	1.6089	1.30832	Up		yceD	89.0393	804.868	3.17624	Up
yfhG	3.45521	8.55703	1.30834	Up		mdoG	6.13677	55.5385	3.17794	Up
tauB	0.625772	1.54978	1.30835	Up		ndk	3.04035	27.5669	3.18063	Up
livG	0.625772	1.54978	1.30835	Up		ycjC	0.989731	8.98305	3.1821	Up
ygbM	0.616063	1.52575	1.30837	Up		caiE	0.906844	8.23168	3.18226	Up
yghXY	1.25805	3.11582	1.30842	Up		yceI	2.82799	25.6709	3.18228	Up
ydfG	12.5583	31.1035	1.30844	Up		acpT	1.8275	16.5894	3.18232	Up
ydjI	0.558317	1.38283	1.30847	Up		yggA	0.813899	7.38886	3.18243	Up
gspC	1.15441	2.85931	1.30851	Up		rnfE	0.716048	6.50131	3.1826	Up
ygcG	0.52859	1.30925	1.30852	Up		gltK	2.24231	20.3597	3.18266	Up
yihW	5.45906	13.5214	1.30852	Up		sgaU	0.543047	4.93154	3.18289	Up
cof	2.29759	5.69097	1.30855	Up		ycaN	0.501869	4.55779	3.18295	Up
kduI	1.11653	2.76557	1.30855	Up		fdhD	1.12179	10.1879	3.18298	Up
ttdA	0.499764	1.23789	1.30856	Up		rihB	0.479643	4.35604	3.18298	Up
yihU	1.02084	2.5287	1.30864	Up		ycdR	0.196182	1.78191	3.18316	Up
mglC	0.438994	1.08744	1.30866	Up		yicO	0.314037	2.8524	3.18317	Up
yihR	0.978893	2.42485	1.30867	Up		creC	0.291029	2.64344	3.18318	Up
yjjN	0.432618	1.07166	1.30868	Up		norV	0.287518	2.61156	3.18319	Up
ybjE	2.03287	5.03573	1.30868	Up		yieC	0.251692	2.28616	3.1832	Up
nadC	3.58807	8.88826	1.30869	Up		torA	0.304152	2.76321	3.18348	Up
ycbT	0.408864	1.01284	1.30871	Up		lepA	7.57769	69.0397	3.1876	Up
mhpF	2.84301	7.04297	1.30876	Up		rnb	5.82426	53.49	3.19912	Up
yqhC	3.76073	9.31651	1.30878	Up		yhiQ	3.85541	35.5425	3.20459	Up
gspD	2.17851	5.39706	1.30883	Up		yicC	3.21383	29.632	3.20479	Up
pldB	11.2456	27.8605	1.30886	Up		ygfZ	5.46836	50.4254	3.20497	Up
ypdF	1.2057	2.98708	1.30886	Up		nrdB	1.91263	17.6908	3.20937	Up
ybeV	0.75781	1.87745	1.30887	Up		iadA	4.39264	40.813	3.21587	Up
yeaN	0.725501	1.79744	1.30889	Up		purH	1.02597	9.53336	3.216	Up
setB	1.4509	3.59478	1.30896	Up		sdhD	9.45197	88.0044	3.21889	Up
xylH	1.4509	3.59478	1.30896	Up		mipA	7.79483	72.9322	3.22597	Up
celF	0.618198	1.53169	1.30898	Up		tesA	17.4476	163.437	3.22764	Up
araJ	3.25449	8.06359	1.30899	Up		ybdG	4.13584	38.7442	3.22773	Up
yhjE	1.26923	3.14485	1.30904	Up		map	4.77948	44.8864	3.23135	Up
potE	1.27262	3.15325	1.30904	Up		hisD	1.3676	12.8477	3.23179	Up
abgT	0.537334	1.33139	1.30904	Up		dnaJ	13.0053	122.203	3.23211	Up
yeaV	1.14425	2.83528	1.30909	Up		ddlB	5.92153	55.8238	3.23684	Up
yebU	1.14977	2.84896	1.30909	Up		yhjJ	3.29789	31.0991	3.23726	Up
uxaB	1.13878	2.82173	1.30909	Up		ftsE	6.05532	57.481	3.24681	Up
tap	0.762934	1.89047	1.30911	Up		yigB	1.37417	13.0451	3.24688	Up
selA	4.18558	10.3715	1.30913	Up		fhuF	3.62097	34.3794	3.2471	Up
yeaI	2.23472	5.53751	1.30914	Up		ybjJ	0.706148	6.70618	3.24745	Up
ycjM	0.963717	2.38807	1.30916	Up		ygiY	0.619806	5.88645	3.24751	Up
yddA	0.959834	2.37845	1.30916	Up		yebQ	0.60717	5.76648	3.24752	Up
gcl	1.12711	2.79303	1.3092	Up		ybiS	6.41498	61.2568	3.25535	Up
dnaG	11.3783	28.1973	1.30927	Up		yggE	12.4779	119.278	3.25688	Up
pflD	1.1904	2.95012	1.30933	Up		serB	2.31396	22.165	3.25985	Up
yqjK	220.68	548.539	1.31364	Up		topB	6.07253	58.1899	3.2604	Up
uppS	53.747	133.773	1.31553	Up		gcvA	1.98212	19.0263	3.26288	Up
yiaF	32.6677	81.4781	1.31855	Up		accD	20.069	192.7	3.26332	Up
feoA	57.6388	143.775	1.3187	Up		ampH	1.11538	10.7463	3.26823	Up
ybdR	4.22871	10.5721	1.32197	Up		nemA	2.37919	22.9229	3.26825	Up
insA-30	0.45755	1.14521	1.32361	Up		bcr	2.1566	20.7793	3.26832	Up
fur	35.7242	89.5405	1.32564	Up		yieG	4.07055	39.3102	3.27161	Up
speE	42.6579	107.431	1.33253	Up		thiC	0.841209	8.16428	3.27879	Up
glgC	20.0561	50.5855	1.33468	Up		ygdE	2.76649	26.9811	3.28582	Up
amiB	11.2721	28.4482	1.33558	Up		mreC	6.30237	61.4826	3.28621	Up
fumA	7.63809	19.335	1.33993	Up		oxyR	22.2978	217.677	3.28722	Up
tsx	14.5397	36.9608	1.346	Up		uup	2.50573	24.4934	3.28909	Up
insA-14	0.669703	1.70274	1.34626	Up		yccA	15.4324	150.951	3.29005	Up
insA-6	0.669703	1.70274	1.34626	Up		rnfD	1.65792	16.224	3.29068	Up
pncB	31.6066	80.3662	1.34636	Up		emrA	2.56242	25.0925	3.29168	Up
mlc	7.67561	19.5945	1.3521	Up		yeeF	11.9908	117.726	3.29543	Up
manX	29.9638	76.5158	1.35254	Up		tyrS	13.9193	137.159	3.30069	Up
glnP	7.97346	20.3817	1.354	Up		dcd	7.42362	73.3888	3.30537	Up
ribF	14.3864	36.8276	1.35608	Up		sufE	1.62378	16.0562	3.3057	Up
ynfE	5.44713	13.9633	1.35807	Up		gpt	2.72717	26.9855	3.30671	Up
yeeJ	1.33566	3.43799	1.36401	Up		cybB	1.06973	10.5905	3.30745	Up
dcp	8.11528	20.91	1.36548	Up		gntK	3.23807	32.0587	3.30751	Up
frr	62.3468	160.876	1.36756	Up		ynjA	1.01503	10.0498	3.30757	Up
dhaR	1.65889	4.28227	1.36816	Up		ygiX	0.771715	7.64319	3.30803	Up
nuoA	21.6948	56.0437	1.3692	Up		rstA	2.68625	26.6109	3.30835	Up
insA-10	0.78	2.01731	1.37089	Up		yaeI	0.580066	5.74636	3.30836	Up
proC	8.74216	22.6163	1.3713	Up		pyrH	10.1303	100.356	3.30838	Up
yajO	6.88814	17.8229	1.37155	Up		prmA	2.60783	25.8394	3.30865	Up
ydgJ	5.50292	14.3326	1.38103	Up		lgt	4.20934	41.708	3.30866	Up
ybbJ	8.27605	21.6102	1.3847	Up		ytjA	118.384	1173.14	3.30883	Up
yghB	4.62979	12.1017	1.38619	Up		mraY	3.22592	31.9691	3.3089	Up
yijE	3.02345	7.90575	1.38671	Up		uxuA	1.4465	14.3352	3.30892	Up
fabG	70.832	185.571	1.3895	Up		uxaC	0.5877	5.82428	3.30893	Up
nuoH	21.0423	55.152	1.39012	Up		csdA	2.83269	28.0739	3.30898	Up
rpoS	301.905	791.388	1.39029	Up		proS	7.04204	69.9981	3.31325	Up
serA	15.863	41.5835	1.39035	Up		hslO	9.95307	99.0535	3.31499	Up
ypfJ	9.10566	23.8826	1.39112	Up		secF	8.29774	82.6066	3.31547	Up
insA-18	0.669703	1.75775	1.39214	Up		ybgE	10.9699	110.199	3.32849	Up
yeeX	28.7166	75.3877	1.39244	Up		yciL	4.7355	47.7904	3.33513	Up
yieO	3.19252	8.39025	1.39402	Up		ruvB	2.63346	26.5796	3.33529	Up
yafS	3.39609	8.97147	1.40147	Up		yggG	20.3422	205.731	3.33821	Up
yeaW	0.721935	1.90778	1.40195	Up		metG	3.30627	33.4978	3.34079	Up
yegD	1.54534	4.08433	1.40218	Up		yhfK	1.8745	19.0203	3.34296	Up
araA	1.36787	3.61542	1.40223	Up		glnS	6.18159	62.8221	3.34522	Up
ybaE	1.1878	3.13962	1.4023	Up		yjgQ	5.24206	53.2817	3.34543	Up
yijC	19.6915	52.2504	1.40787	Up		yffH	2.82799	28.7825	3.34734	Up
tatA	33.5858	89.1344	1.40813	Up		gpmA	31.4851	321.473	3.35196	Up
yacA	20.3501	54.0971	1.41052	Up		ackA	22.1602	226.775	3.35522	Up
ycdX	5.9434	15.8103	1.4115	Up		recG	1.70586	17.536	3.36175	Up
gltI	9.03194	24.0315	1.41182	Up		yqgC	63.5496	654.251	3.36389	Up
sugE	11.772	31.3225	1.41184	Up		gyrB	7.57056	77.9784	3.3646	Up
cysB	6.88814	18.3285	1.4119	Up		yhiR	2.76526	28.5397	3.36748	Up
ebgA	1.11037	2.9558	1.41251	Up		sucD	14.8638	153.415	3.36757	Up
kgtP	30.7984	82.0708	1.41401	Up		frwC	0.809296	8.35362	3.36766	Up
phnA	10.2621	27.3689	1.41521	Up		mglA	0.539769	5.57226	3.36785	Up
apaG	15.7828	42.2172	1.41948	Up		yejF	1.53891	15.8889	3.36804	Up
ispZ	16.6651	44.6898	1.42312	Up		yhdG	41.6572	430.525	3.36946	Up
ydcI	1.96576	5.2754	1.42419	Up		rpmJ	6043.09	62473.7	3.36989	Up
fixC	1.31115	3.51938	1.42449	Up		pdxJ	2.67119	27.6379	3.37109	Up
ynjC	1.10446	2.96478	1.42458	Up		acrD	1.59228	16.4767	3.37126	Up
gcvT	13.9245	37.4562	1.42758	Up		yrbF	14.5702	152.058	3.38353	Up
yciG	118.384	319.221	1.43108	Up		yrbA	5.90294	61.6281	3.38408	Up
yojI	3.70356	9.9935	1.43208	Up		yegN	0.732694	7.66666	3.38732	Up
infC	237.154	641.34	1.43526	Up		gntT	9.84869	103.12	3.38825	Up
insA-2	0.457485	1.23897	1.43734	Up		secE	21.0068	220.104	3.38926	Up
yihA	6.2521	16.9537	1.43919	Up		insA-26	0.446874	4.69084	3.39191	Up
sbp	3.15372	8.55702	1.44005	Up		lipA	10.2208	107.42	3.39368	Up
xylR	2.54676	6.91095	1.44022	Up		speA	16.0568	169.465	3.39973	Up
glgA	26.8596	72.9347	1.44117	Up		yghW	3.89157	41.1273	3.40167	Up
xylB	2.84001	7.74109	1.44664	Up		gatC	6.47333	68.4461	3.40239	Up
psiF	51.7079	141.174	1.44902	Up		ynfD	3.26191	34.6404	3.40867	Up
deoD	71.0419	193.99	1.44924	Up		gltD	6.1396	65.2006	3.40867	Up
yciU	8.04082	21.9795	1.45074	Up		sspA	9.69941	103.408	3.41431	Up
upp	13.2934	36.3447	1.45103	Up		putA	2.08713	22.338	3.41991	Up
ybeD	25.9532	71.1185	1.45431	Up		sgcA	1.52022	16.2895	3.42159	Up
insA-9	0.669703	1.83634	1.45524	Up		yjhC	0.387584	4.16029	3.4241	Up
dhaK	23.2997	63.9152	1.45585	Up		hyfB	0.196182	2.10587	3.42415	Up
exoX	4.59999	12.6567	1.4602	Up		dppF	2.65302	28.4808	3.42428	Up
ybhM	2.07317	5.70472	1.46032	Up		rffG	2.8713	30.8256	3.42435	Up
ybiV	3.46303	9.53082	1.46057	Up		avtA	2.02807	21.7747	3.42447	Up
rpiR	1.54445	4.25084	1.46065	Up		yihQ	0.395519	4.2466	3.42449	Up
pyrD	3.95015	10.8735	1.46084	Up		dinF	1.20808	12.971	3.4245	Up
yphC	1.23915	3.411	1.46084	Up		insA-21	0.446874	4.82445	3.43242	Up
ygfO	0.890284	2.45102	1.46104	Up		fabD	17.0589	184.601	3.43581	Up
yjcP	1.68795	4.6473	1.46112	Up		plsX	3.27021	35.446	3.43817	Up
ycjT	0.51762	1.42522	1.46122	Up		yjeP	1.25686	13.687	3.44491	Up
cydC	2.81133	7.74086	1.46124	Up		murG	4.10182	44.714	3.44639	Up
nuoK	26.8194	73.8957	1.46221	Up		ygiC	7.41214	80.8662	3.44757	Up
ycbK	74.0903	205.322	1.47053	Up		uppP	3.92995	42.9489	3.45004	Up
glpQ	5.68378	15.7582	1.47118	Up		yijP	0.929862	10.1766	3.4521	Up
chaC	7.55749	20.9855	1.47341	Up		aroF	6.13156	67.1785	3.45367	Up
yfhK	3.19252	8.86968	1.47419	Up		yhbE	3.25214	35.6789	3.45561	Up
oppF	37.5831	104.429	1.47437	Up		insA-24	0.446874	4.90304	3.45574	Up
dppA	45.8287	127.581	1.47709	Up		sfcA	10.2824	112.823	3.45581	Up
btuC	3.64561	10.1604	1.47873	Up		tatB	5.59972	61.4869	3.45685	Up
sufAB	9.65577	26.942	1.48039	Up		greB	1.276	14.0311	3.45893	Up
cyaA	8.36154	23.3609	1.48226	Up		ybiH	2.25647	24.8341	3.46018	Up
pcm	9.13925	25.6014	1.48608	Up		phnM	2.28048	25.1113	3.46093	Up
icdA	39.4321	110.583	1.48769	Up		dacC	3.19627	35.1969	3.46099	Up
speG	4.90747	13.7686	1.48833	Up		yfiO	11.8867	131.606	3.46881	Up
ypjD	2.66621	7.48501	1.48921	Up		dsbG	1.26473	14.0952	3.4783	Up
rbsR	2.24419	6.30096	1.48938	Up		yneH	0.978893	10.9115	3.47855	Up
yfcC	1.34927	3.78917	1.4897	Up		ygjI	0.577724	6.44112	3.47886	Up
malX	1.27969	3.59382	1.48972	Up		glpA	0.998035	11.1286	3.47904	Up
mppA	2.52135	7.08105	1.48977	Up		yhjU	0.963717	10.746	3.47905	Up
yjeI	15.9122	44.8404	1.49467	Up		lysP	3.08719	34.7333	3.49195	Up
ECD_10011	244.973	691.094	1.49626	Up		ygiB	10.369	116.685	3.49227	Up
ydcO	0.851588	2.41124	1.50155	Up		phnL	2.21451	24.9821	3.49584	Up
rcsF	27.4759	77.8086	1.50176	Up		mviN	0.800535	9.03612	3.49667	Up
rplX	443.469	1257.52	1.50368	Up		minE	4.98732	56.3351	3.4977	Up
yfhM	8.17251	23.2099	1.50589	Up		lpxA	13.8801	156.949	3.49921	Up
ydhF	4.59343	13.0645	1.50801	Up		efp	12.311	139.28	3.49997	Up
tsr	2.2039	6.27047	1.50851	Up		nuoL	6.5155	73.7361	3.50042	Up
yejA	1.98734	5.65448	1.50856	Up		murE	3.04415	34.535	3.50395	Up
pckA	38.9163	110.973	1.51176	Up		fbp	20.9368	237.636	3.50464	Up
guaB	23.9112	68.4301	1.51694	Up		pheA	2.96491	33.6688	3.50535	Up
glgP	14.0858	40.319	1.51722	Up		yncD	0.749861	8.51661	3.50558	Up
xseB	28.6991	82.1633	1.51749	Up		glpF	13.762	156.508	3.50748	Up
ygdP	18.1838	52.0696	1.51779	Up		nanA	2.56294	29.204	3.51029	Up
otsA	11.0554	31.7202	1.52065	Up		yifK	1.80293	20.5993	3.51418	Up
uvrA	10.2037	29.3528	1.52441	Up		ybbP	2.25513	25.8598	3.51943	Up
yjgD	32.4737	93.6608	1.52817	Up		yfgB	7.45856	85.9308	3.52621	Up
yicN	2.79107	8.05467	1.52901	Up		hybD	5.99431	69.2244	3.52962	Up
pth	3.68316	10.6385	1.53028	Up		fis	42.5923	491.876	3.52963	Up
yfiK	3.6549	10.5569	1.53028	Up		mobB	2.26121	26.1159	3.52976	Up
sgcE	1.6389	4.73435	1.53044	Up		mobA	1.84163	21.2768	3.53023	Up
acrR	1.58439	4.57707	1.5305	Up		yedZ	0.813899	9.40397	3.53035	Up
[truncated: 878 more rows]

## Sheet: 工作表2
Replicate 2
gene	DN02	DDP2	log2ratio	Up/Down		gene	DN02	DDP2	log2ratio	Up/Down
hokB	383.521	0.0001	-21.8709	Down		clpX	34.1354	199.405	2.54636	Up
yhaL	158.779	0.0001	-20.5986	Down		nuoM	11.7927	69.4772	2.55865	Up
yccJ	153.703	0.0001	-20.5517	Down		dksA	31.7246	186.908	2.55866	Up
ynbE	31.2247	0.0001	-18.2523	Down		hrpA	2.44777	14.4392	2.56045	Up
mokC	29.6698	0.0001	-18.1786	Down		uvrC	1.82054	10.7459	2.56135	Up
yehE	28.0091	0.0001	-18.0955	Down		yccC	1.08053	6.39676	2.5656	Up
ybcJ	13.7168	0.0001	-17.0656	Down		ydcP	2.42907	14.3803	2.56562	Up
yjcH	12.0673	0.0001	-16.8807	Down		fdhF	1.64815	9.75734	2.56564	Up
yeiW	11.8058	0.0001	-16.8491	Down		yjcE	2.45888	14.6237	2.57224	Up
ECD_03412	10.3445	0.0001	-16.6585	Down		dfp	4.53563	27.0865	2.5782	Up
yeaR	10.2618	0.0001	-16.6469	Down		ligA	3.33899	19.9568	2.5794	Up
pmrD	9.97453	0.0001	-16.606	Down		yhhJ	1.54001	9.22055	2.58191	Up
ybdJ	6.48365	0.0001	-15.9845	Down		cls	2.26124	13.5409	2.58214	Up
yqgD	6.18104	0.0001	-15.9156	Down		maeB	8.57574	51.4339	2.58439	Up
ygiZ	5.24336	0.0001	-15.6782	Down		yegQ	5.21334	31.2818	2.58504	Up
ygjH	5.24336	0.0001	-15.6782	Down		surA	13.1106	78.7507	2.58656	Up
flgC	5.15182	0.0001	-15.6528	Down		hokD	263.849	1585.93	2.58754	Up
ycjD	5.00104	0.0001	-15.6099	Down		yghA	7.26991	43.7355	2.5888	Up
frwD	4.92031	0.0001	-15.5865	Down		yrbH	9.49688	57.1382	2.58893	Up
ynjH	4.62173	0.0001	-15.4961	Down		insB-21	0.466721	2.81402	2.592	Up
yjfY	4.45667	0.0001	-15.4437	Down		mreB	48.0847	290.685	2.59581	Up
sgcB	4.30192	0.0001	-15.3927	Down		rph	2.06121	12.4779	2.59781	Up
cchB	3.89157	0.0001	-15.2481	Down		yciT	1.93821	11.734	2.5979	Up
csgE	3.70103	0.0001	-15.1756	Down		ompN	0.381381	2.30933	2.59817	Up
asr	3.176	0.0001	-14.9549	Down		yhjC	1.38304	8.37496	2.59824	Up
yecG	3.07963	0.0001	-14.9105	Down		degS	2.46113	14.9047	2.59837	Up
yecR	2.80566	0.0001	-14.7761	Down		yqiK	0.731692	4.43182	2.59859	Up
ylcC	2.62173	0.0001	-14.6782	Down		amiA	2.65433	16.2182	2.61119	Up
hypA	2.3173	0.0001	-14.5002	Down		rstB	1.61666	9.8806	2.61158	Up
yhiF	2.13936	0.0001	-14.3849	Down		aroP	3.03545	18.5528	2.61165	Up
ybjM	1.97294	0.0001	-14.2681	Down		kefC	1.07231	6.55449	2.61176	Up
yfbJ	1.87972	0.0001	-14.1982	Down		selD	10.9668	67.0545	2.61219	Up
ddpX	1.85598	0.0001	-14.1799	Down		fabA	33.2848	203.515	2.6122	Up
ynbA	1.74708	0.0001	-14.0927	Down		tdh	15.5144	95.0236	2.61468	Up
yghG	1.66925	0.0001	-14.0269	Down		nagE	3.87893	23.779	2.61596	Up
ygjQ	1.44066	0.0001	-13.8144	Down		purC	1.20939	7.41611	2.61638	Up
ybcN	1.37943	0.0001	-13.7518	Down		rrmJ	48.6796	298.551	2.61659	Up
allA	1.24924	0.0001	-13.6088	Down		atpB	20.2005	123.995	2.61782	Up
ycdH	1.19894	0.0001	-13.5495	Down		hflX	16.7261	102.76	2.61911	Up
ydfE	1.15254	0.0001	-13.4925	Down		ybiC	3.61691	22.2365	2.6201	Up
ycbU	1.03263	0.0001	-13.334	Down		mpl	5.76726	35.4758	2.62088	Up
yqeH	0.957893	0.0001	-13.2256	Down		yrbI	10.6213	65.3374	2.62095	Up
ydjX	0.695155	0.0001	-12.7631	Down		pgk	48.152	296.536	2.62254	Up
ydeO	0.632416	0.0001	-12.6267	Down		ftsQ	8.4526	52.1103	2.6241	Up
yagS	0.470178	0.0001	-12.199	Down		fbaA	57.0484	351.767	2.62436	Up
yahG	0.292457	0.0001	-11.514	Down		rpsH	222.308	1370.82	2.62441	Up
ycaC	638.356	6.85758	-6.54052	Down		yaeJ	3.16133	19.5403	2.62785	Up
hdeA	1401	15.0546	-6.54011	Down		mukF	3.49021	21.5766	2.62808	Up
csgA	92.4149	1.13747	-6.34423	Down		rnhB	1.78639	11.0568	2.62981	Up
hdeB	420.361	6.74207	-5.96229	Down		ydjC	1.29217	8.00048	2.63029	Up
xasA	105.924	1.76323	-5.90867	Down		cysZ	2.52937	15.6613	2.63035	Up
csgB	63.4491	1.13747	-5.8017	Down		ubiE	7.66934	47.4876	2.63038	Up
gadB	116.54	2.77781	-5.39073	Down		rarD	1.02967	6.37621	2.63052	Up
rmf	145178	3854.82	-5.23502	Down		yajF	1.00364	6.21513	2.63054	Up
aldB	82.793	2.41898	-5.09704	Down		yfdC	0.970914	6.0126	2.63057	Up
yhiE	29.9513	0.890618	-5.07167	Down		yejE	0.862005	5.3385	2.63067	Up
ychH	197.884	6.9722	-4.8269	Down		ydfI	0.565386	3.50204	2.63089	Up
yiaG	882.283	39.8877	-4.46723	Down		osmB	177.067	1099.14	2.63401	Up
gadA	148.925	6.78098	-4.45695	Down		pepD	8.78287	54.573	2.63542	Up
hyaB	18.2695	0.924085	-4.30527	Down		feoB	6.72502	41.8063	2.63611	Up
ybaA	170.487	9.34184	-4.18981	Down		insB-30	0.495813	3.09202	2.64068	Up
yohC	155.177	9.04881	-4.10004	Down		sfsA	9.8458	61.4813	2.64257	Up
yliH	185.878	11.0053	-4.07809	Down		proY	3.64252	22.8358	2.64829	Up
yegP	194.001	12.9039	-3.91019	Down		yciE	5.76229	36.1275	2.64838	Up
ydcT	9.18303	0.722335	-3.66823	Down		ygjD	4.37292	27.445	2.64987	Up
ydiZ	37.7045	3.06838	-3.61919	Down		fumC	10.0638	63.3212	2.65351	Up
csiD	16.9253	1.51111	-3.4855	Down		lldD	2.87543	18.1077	2.65475	Up
yhhY	11.0114	1.00929	-3.44759	Down		kup	2.3505	14.8269	2.65718	Up
tnaB	47.5895	4.49217	-3.40516	Down		yraO	5.44057	34.4231	2.66155	Up
ydiH	163.13	15.5017	-3.39552	Down		kdsB	7.79483	49.3365	2.66207	Up
narJ	5.56054	0.573888	-3.27638	Down		fieF	7.5906	48.0533	2.66235	Up
astB	36.754	3.8591	-3.25156	Down		corA	2.84301	17.9985	2.66239	Up
pyrI	60.6648	6.39241	-3.24643	Down		waaC	2.73423	17.3103	2.66242	Up
sbmC	69.4298	7.44593	-3.22103	Down		leuB	1.19762	7.58236	2.66248	Up
yebV	2412.34	267.994	-3.17016	Down		bcsZ	1.17788	7.45744	2.66249	Up
ybaS	45.8225	5.21093	-3.13644	Down		ycdO	1.15131	7.28932	2.66251	Up
hyaA	19.3743	2.2402	-3.11244	Down		glpT	0.922459	5.84088	2.66263	Up
yoaC	15.3292	1.80073	-3.08963	Down		sufS	3.14008	19.8827	2.66264	Up
yccT	5.36664	0.632928	-3.08391	Down		insB-7	0.495243	3.14132	2.66516	Up
ycdL	5.04205	0.594691	-3.0838	Down		glk	12.0791	76.7288	2.66726	Up
ydeZ	8.12412	0.981692	-3.04887	Down		amn	9.3718	59.5823	2.66849	Up
yhiO	103.475	12.6319	-3.03414	Down		bioH	2.48971	15.8442	2.66991	Up
bolA	427.714	53.0072	-3.01239	Down		ydhH	2.73922	17.4511	2.67148	Up
elaB	101.116	13.3233	-2.92399	Down		potA	2.66055	16.9502	2.67151	Up
glgS	114.328	15.146	-2.91617	Down		ygfX	6.77153	43.2364	2.67469	Up
ymgE	35.4171	4.74072	-2.90127	Down		yfdY	7.17485	45.8586	2.67617	Up
ybiM	32.459	4.35523	-2.8978	Down		ppiB	11.9885	76.6413	2.67647	Up
hyaE	10.6091	1.45651	-2.86471	Down		tonB	2.73248	17.4817	2.67756	Up
slp	40.5536	5.57768	-2.86209	Down		yigL	2.36605	15.1393	2.67775	Up
yneB	12.6278	1.73793	-2.86116	Down		nuoE	10.5767	67.8612	2.6817	Up
narK	10.4638	1.48172	-2.82006	Down		yjjK	7.52905	48.3497	2.68297	Up
yhiD	8.71371	1.3078	-2.73615	Down		yqjC	56.0448	360.318	2.68462	Up
ynaF	156.101	23.509	-2.7312	Down		purN	4.04148	26.019	2.68661	Up
cspD	1134.35	171.099	-2.72896	Down		rpe	3.7138	23.9115	2.68674	Up
narI	11.8839	1.83944	-2.69167	Down		gcd	4.07099	26.2323	2.68789	Up
narY	15.1068	2.40822	-2.64916	Down		yfgA	9.18303	59.2234	2.68913	Up
yeaQ	32.4179	5.19388	-2.64191	Down		epd	9.11608	58.8038	2.68942	Up
narW	25.7742	4.13724	-2.63919	Down		rcsC	2.65156	17.109	2.68984	Up
yohJ	8.84094	1.45651	-2.60168	Down		fabZ	16.552	106.913	2.69136	Up
flhC	18.7047	3.08731	-2.59898	Down		insA-20	4.46728	28.8595	2.69158	Up
ydcS	16.9408	2.79833	-2.59786	Down		insB-16	0.437058	2.83644	2.69818	Up
yddV	2.10907	0.348435	-2.59765	Down		yqjA	6.13328	39.8683	2.70051	Up
astC	24.0733	4.03425	-2.57706	Down		yfeA	1.43416	9.32963	2.70161	Up
ygjG	50.8827	8.58458	-2.56736	Down		insB-26	0.417663	2.72007	2.70323	Up
ydcH	143.664	24.4429	-2.55521	Down		menE	2.77434	18.077	2.70394	Up
narG	18.9233	3.24557	-2.54362	Down		tldD	5.72085	37.33	2.70603	Up
yjiM	7.10789	1.23595	-2.5238	Down		yadH	6.84652	44.7061	2.70703	Up
hyaC	9.788	1.73156	-2.49894	Down		ynfB	2.4602	16.1602	2.7156	Up
ygcP	8.48378	1.5559	-2.44696	Down		yfgD	4.37985	28.8101	2.71762	Up
adhP	206.884	38.782	-2.41536	Down		yegS	3.55745	23.4298	2.71943	Up
dctA	197.422	37.0879	-2.41226	Down		yciA	1.76827	11.6514	2.72009	Up
hdeD	28.5046	5.4888	-2.37663	Down		yhfA	1.71734	11.3177	2.72033	Up
hyaD	15.533	3.01634	-2.36447	Down		ydcQ	1.4824	9.77592	2.7213	Up
pyrB	41.0922	7.98424	-2.36364	Down		ydhM	1.12002	7.39172	2.72239	Up
gabP	11.2758	2.20593	-2.35377	Down		tpx	21.8964	144.51	2.7224	Up
yjjY	2810.59	557.264	-2.33444	Down		ygaP	1.0893	7.18928	2.72245	Up
ydhL	30.2825	6.04106	-2.32561	Down		idi	1.01503	6.69993	2.72262	Up
frdC	28.7166	5.91285	-2.27996	Down		hemG	4.09473	27.0294	2.72269	Up
yjdF	3.3004	0.681102	-2.2767	Down		insB-4	0.184923	1.22076	2.72278	Up
yneK	3.11009	0.642217	-2.27582	Down		kdpC	1.9004	12.5457	2.72282	Up
gabT	52.0731	10.8886	-2.25772	Down		torD	0.886595	5.85318	2.72287	Up
ycgB	82.9866	17.5605	-2.24054	Down		lolB	3.34678	22.098	2.72307	Up
yeaG	217.164	46.4104	-2.22627	Down		aphA	2.07317	13.6912	2.72334	Up
ybaT	22.6005	4.84628	-2.22141	Down		ygcR	0.612894	4.04759	2.72335	Up
yeaH	53.9014	11.6729	-2.20716	Down		ybbM	0.612894	4.04759	2.72335	Up
astA	26.0059	5.63328	-2.20679	Down		glpR	2.54287	16.7945	2.72346	Up
yciD	23.4401	5.33731	-2.13479	Down		ytfG	0.538141	3.55422	2.72348	Up
tnaA	153.816	37.28	-2.04473	Down		yfeU	0.510471	3.37156	2.72352	Up
aidB	23.5008	5.78252	-2.02294	Down		yecE	2.87196	18.9697	2.72359	Up
astD	16.1632	4.14344	-1.96381	Down		yeiE	2.08629	13.781	2.72367	Up
ydcJ	10.9017	2.83003	-1.94566	Down		ytfF	0.918505	6.06743	2.72373	Up
aceK	53.5119	13.9894	-1.93553	Down		yhfW	0.346955	2.29191	2.72373	Up
cysJ	13.3723	3.51345	-1.92829	Down		glvG	0.317383	2.0966	2.72375	Up
yneC	22.6227	6.13665	-1.88225	Down		ygcU	0.284091	1.8767	2.72377	Up
mokB	204.12	55.5317	-1.87803	Down		yhiJ	0.250634	1.65569	2.72378	Up
phnB	13.0169	3.57735	-1.86342	Down		ydiF	0.255469	1.68764	2.72379	Up
uidR	14.508	3.99117	-1.86197	Down		glvBC	0.251692	1.66269	2.72379	Up
cysP	9.14944	2.51868	-1.86102	Down		fmt	10.9415	72.2813	2.72381	Up
yihV	1.53121	0.421533	-1.86095	Down		mltB	1.60757	10.6205	2.7239	Up
ordL	0.988828	0.272312	-1.86046	Down		yeiB	1.11538	7.36892	2.72392	Up
narZ	13.2059	3.69252	-1.8385	Down		ycdT	0.615006	4.06325	2.72396	Up
ybfF	9.12026	2.59653	-1.81249	Down		yhaO	0.999896	6.60627	2.72399	Up
narV	16.9772	4.87464	-1.80023	Down		gltS	3.18676	21.0554	2.72403	Up
ygiW	103.865	30.0126	-1.79107	Down		yfhA	1.88372	12.4465	2.72408	Up
ygaF	29.3274	8.53307	-1.78111	Down		ilvG	3.44951	22.7949	2.72425	Up
ygeW	5.03193	1.48433	-1.7613	Down		acpP	408.283	2700.14	2.72539	Up
yceK	76.8517	22.9024	-1.74658	Down		pheT	27.557	182.552	2.72782	Up
yqjG	4.9746	1.49391	-1.73549	Down		ygiF	2.5866	17.1797	2.73158	Up
gadX	40.3909	12.2126	-1.72566	Down		zraR	2.21518	14.7237	2.73264	Up
bfr	40.8289	12.628	-1.69296	Down		selB	2.60151	17.3708	2.73924	Up
ydaM	8.2764	2.56346	-1.69091	Down		lpxB	4.12811	27.5844	2.7403	Up
cysN	10.7382	3.35616	-1.67787	Down		ftsW	7.15894	47.8649	2.74115	Up
rpsV	9593.45	3004.55	-1.6749	Down		yjcB	16.6264	111.277	2.74261	Up
yfcG	10.298	3.26936	-1.65528	Down		emrB	4.52576	30.346	2.74527	Up
csgD	10.23	3.24778	-1.65528	Down		aroL	6.53527	43.8841	2.74738	Up
yniA	39.2771	12.5876	-1.64169	Down		panF	1.99279	13.4029	2.74968	Up
carA	57.7922	18.5962	-1.63587	Down		yifB	1.84709	12.4232	2.74971	Up
ygjV	5.03188	1.66092	-1.59911	Down		fruA	8.36407	56.2594	2.74982	Up
pphA	3.88334	1.28225	-1.59862	Down		tolQ	5.04205	33.9413	2.75096	Up
yafJ	9.38518	3.09946	-1.59837	Down		accA	12.6423	85.5289	2.75815	Up
hyaF	8.10734	2.67778	-1.59819	Down		hdfR	2.77816	18.8094	2.75925	Up
cysD	12.1262	4.14345	-1.54922	Down		pepA	10.0523	68.0716	2.75953	Up
narH	13.3109	4.61796	-1.52728	Down		srmB	4.08128	27.6934	2.76245	Up
ydcW	25.3109	8.89134	-1.50929	Down		bcp	9.12694	62.0988	2.76636	Up
yeeY	10.2354	3.62235	-1.49857	Down		yecP	1.84402	12.5624	2.76819	Up
fic	34.3179	12.3461	-1.47491	Down		ddlA	4.37634	29.8993	2.77231	Up
pgsA	9.1345	3.35001	-1.44716	Down		tpiA	21.8986	149.88	2.7749	Up
yqhG	4.40467	1.6166	-1.44607	Down		yejM	2.74123	18.8067	2.77835	Up
yoaD	13.5057	5.05188	-1.41868	Down		ygdD	5.38444	36.9548	2.77889	Up
ybaW	49.5088	18.9334	-1.38675	Down		tolR	4.6194	31.7291	2.78003	Up
yehV	30.0499	11.5771	-1.37609	Down		yehW	2.00342	13.7823	2.78228	Up
ymdF	1072.77	416.662	-1.36439	Down		ilvE	1.46228	10.0619	2.78261	Up
csiE	56.4675	22.0492	-1.35669	Down		recN	2.19488	15.1082	2.78312	Up
yneA	9.08298	3.57195	-1.34645	Down		nuoJ	9.31406	64.1388	2.78372	Up
nrfA	6.05048	2.37989	-1.34615	Down		sdaA	21.4113	147.544	2.7847	Up
ybdD	125.021	49.8254	-1.32722	Down		dapA	19.3822	134.09	2.7904	Up
yhdT	14.3496	5.73241	-1.3238	Down		yhbC	6.97752	48.3275	2.79206	Up
yciH	16.449	6.74207	-1.28674	Down		ybeA	6.59142	45.6612	2.79231	Up
yjbR	35.692	14.6711	-1.28262	Down		rpmE	109.734	760.217	2.7924	Up
yfiL	4.22498	1.73768	-1.28178	Down		yfcD	5.16277	35.7831	2.79306	Up
yjgH	7.17921	2.95648	-1.27994	Down		nfo	2.70251	18.7438	2.79404	Up
flgN	3.24746	1.33811	-1.27912	Down		era	5.03902	34.9514	2.79414	Up
hcaF	2.21908	0.915461	-1.27739	Down		argH	3.64252	25.322	2.79738	Up
ygfJ	5.61147	2.3155	-1.27705	Down		gltA	18.7341	131.115	2.8071	Up
yebB	1.75999	0.726335	-1.27686	Down		ygdK	2.89272	20.2712	2.80893	Up
fdnI	6.25407	2.58121	-1.27675	Down		dnaT	2.08323	14.6102	2.81008	Up
fimZ	1.6389	0.676422	-1.27673	Down		yeaB	1.87056	13.1207	2.8103	Up
nrfC	6.01708	2.4835	-1.27669	Down		yeiP	3.80071	26.6595	2.81031	Up
talC	3.06669	1.26576	-1.27668	Down		yigA	9.788	68.6814	2.81083	Up
atoD	1.5334	0.632928	-1.27662	Down		potC	3.58464	25.1562	2.81101	Up
ynfC	2.78032	1.14768	-1.27653	Down		ybiF	1.03414	7.25771	2.81108	Up
fixA	1.2449	0.513962	-1.2763	Down		yhhT	0.837755	5.88016	2.81126	Up
astE	16.6599	6.87886	-1.27614	Down		dcuC	0.601043	4.21921	2.81143	Up
ycjZ	2.03287	0.839372	-1.27614	Down		ygjO	3.04061	21.3446	2.81144	Up
caiD	1.02523	0.423346	-1.27604	Down		xylE	0.558756	3.92243	2.81146	Up
dsdC	0.966973	0.399307	-1.27598	Down		yejH	0.913811	6.41573	2.81165	Up
gabD	17.1212	7.07108	-1.27578	Down		hrsA	0.802934	5.63742	2.81168	Up
ynbD	1.30397	0.538565	-1.27572	Down		speC	0.737101	5.17527	2.8117	Up
torC	0.73219	0.302418	-1.27567	Down		mrdA	2.72408	19.2136	2.81829	Up
ydeN	0.961771	0.397292	-1.27549	Down		ydgH	5.73154	40.624	2.82534	Up
yedU	34.7228	14.6494	-1.24504	Down		ftsZ	25.4385	180.434	2.82639	Up
yfiQ	23.1989	10.0621	-1.20512	Down		ubiG	3.39609	24.1107	2.82773	Up
acs	19.9381	8.70993	-1.19479	Down		gor	5.87203	41.6933	2.82788	Up
ydbJ	44.8851	20.1197	-1.15763	Down		ydaO	2.41728	17.166	2.8281	Up
ycbJ	5.63834	2.53957	-1.15069	Down		wecF	1.54534	10.9765	2.82842	Up
mscL	111.833	50.886	-1.13601	Down		yfgM	11.7963	84.1484	2.8346	Up
cbpA	23.1924	10.5944	-1.13035	Down		sdhC	11.1029	79.2348	2.8352	Up
rsd	34.4494	15.785	-1.12592	Down		rbsA	3.82107	27.2783	2.83571	Up
ydgB	6.11289	2.80365	-1.12455	Down		baeR	2.0377	14.5786	2.83884	Up
aceA	424.937	195.744	-1.11828	Down		glnQ	4.07529	29.157	2.83887	Up
yhjY	22.7735	10.5749	-1.10671	Down		cobB	3.33378	23.8558	2.83911	Up
mgsA	9.54486	4.49767	-1.08555	Down		talB	28.3166	202.908	2.84111	Up
hisI	6.02613	2.84212	-1.08426	Down		nhaB	2.92193	21.0633	2.84974	Up
ycbR	4.9522	2.33612	-1.08396	Down		holC	5.78534	41.7347	2.85077	Up
yliD	3.49774	1.65049	-1.08353	Down		rimI	5.71595	41.2358	2.85083	Up
narU	4.19611	1.98057	-1.08314	Down		ycfC	3.21141	23.1931	2.85242	Up
tynA	1.64322	0.775701	-1.08295	Down		xthA	2.34278	16.9247	2.85284	Up
eamA	16.7705	7.97318	-1.0727	Down		rof	5.90294	42.6656	2.85357	Up
cfa	51.7409	25.1049	-1.04334	Down		yadG	4.40467	31.926	2.85763	Up
ecnB	2639.03	1289.66	-1.03302	Down		ptsN	6.05526	43.954	2.85973	Up
ygdB	8.46438	4.18426	-1.01643	Down		rhsB	2.56524	18.6959	2.86556	Up
tam	12.7139	6.298	-1.01344	Down		tbpA	3.17776	23.1673	2.86601	Up
yohF	6.32326	3.13234	-1.01343	Down		pdxY	3.21383	23.4403	2.86663	Up
sgcR	3.04838	1.51015	-1.01335	Down		lrp	17.9827	131.361	2.86886	Up
ycjR	2.01169	0.996603	-1.01332	Down		rnr	7.32038	53.486	2.86917	Up
ycjS	2.07961	1.03051	-1.01295	Down		ECD_03695	44.7577	327.089	2.86948	Up
phnO	10.5069	21.0344	1.00141	Up		ybaP	4.18206	30.582	2.8704	Up
hybG	12.9672	25.969	1.00192	Up		yfbQ	5.94861	43.5428	2.87181	Up
himD	281.402	564.799	1.0051	Up		degQ	4.57645	33.5156	2.87253	Up
yfaL	2.64574	5.31252	1.00573	Up		rep	1.56618	11.482	2.87405	Up
yaeQ	9.21302	18.5827	1.01221	Up		rne	7.17163	52.6338	2.87562	Up
yjjG	6.68476	13.4886	1.01279	Up		queA	4.08774	30.0447	2.87774	Up
yliC	4.44117	8.96449	1.01328	Up		mraW	6.7137	49.4598	2.88108	Up
gudD	2.81072	5.6748	1.01363	Up		yqcC	2.68034	19.7816	2.88367	Up
msrA	16.1656	32.6905	1.01594	Up		asnS	31.7129	234.063	2.88376	Up
yajC	84.941	172.051	1.0183	Up		truA	21.4588	158.501	2.88485	Up
yqjE	92.731	188.155	1.0208	Up		yifE	5.02352	37.1123	2.88513	Up
yjeF	8.19779	16.6338	1.02081	Up		hisS	7.62254	56.3876	2.88703	Up
agaR	13.9874	28.3907	1.02129	Up		nuoN	12.8892	95.4448	2.8885	Up
yliB	3.61441	7.34886	1.02376	Up		deoR	4.44994	32.9766	2.88958	Up
xdhA	2.25247	4.58038	1.02396	Up		asnC	2.72717	20.2392	2.89168	Up
yaiT	1.45024	2.96984	1.03409	Up		sixA	17.3065	128.475	2.8921	Up
yfbW	5.13111	10.5266	1.0367	Up		rpsB	287.022	2131.27	2.89248	Up
yidH	4.72603	9.70646	1.03832	Up		yggT	2.89678	21.5136	2.89273	Up
frdD	21.8988	45.0158	1.03958	Up		ppiA	1.9004	14.1139	2.89274	Up
ybaN	3.94578	8.11878	1.04095	Up		yiiQ	1.77309	13.1695	2.89286	Up
yjiD	3.6445	7.50322	1.04179	Up		yicG	0.848693	6.30361	2.89286	Up
bcsC	3.59779	7.41608	1.04355	Up		yiiM	3.73711	27.7632	2.89318	Up
mntR	2.63663	5.43595	1.04384	Up		hyfI	0.635792	4.72352	2.89324	Up
ydeJ	4.43806	9.15371	1.04443	Up		aroD	1.27148	9.44695	2.89334	Up
fecI	8.7941	18.1386	1.04446	Up		yeaM	0.571714	4.24778	2.89334	Up
yadM	1.91569	3.95209	1.04475	Up		tatD	2.43873	18.1207	2.89344	Up
evgA	1.70947	3.52715	1.04495	Up		ygbJ	0.501869	3.72912	2.89345	Up
ytfB	11.316	23.3504	1.04508	Up		yihM	0.455788	3.38687	2.89352	Up
yihL	1.39021	2.86904	1.04527	Up		ygbD	0.381381	2.83415	2.89361	Up
ypfH	4.27012	8.81246	1.04527	Up		glxK	0.37656	2.79833	2.89361	Up
cpxR	38.4303	79.3114	1.04528	Up		hyfR	0.197482	1.46761	2.89368	Up
sdhB	19.2371	39.7023	1.04533	Up		gudX	0.312391	2.32157	2.89368	Up
hyi	1.23203	2.54286	1.04541	Up		rbsK	2.43707	18.1114	2.89368	Up
thiG	2.48971	5.13872	1.04543	Up		ydiD	0.23764	1.76608	2.8937	Up
ylbA	1.2132	2.50404	1.04544	Up		ycfT	1.62956	12.1114	2.89381	Up
yafV	7.46892	15.416	1.04546	Up		ycfU	1.06867	7.94306	2.89388	Up
yaeF	1.13787	2.34866	1.0455	Up		dnaN	7.50888	55.8116	2.8939	Up
yadD	1.01217	2.08937	1.04562	Up		yfdU	0.477084	3.5462	2.89396	Up
yhfV	2.09546	4.32558	1.04563	Up		yidK	0.47049	3.4972	2.89396	Up
prkB	4.24687	8.76666	1.04563	Up		ftsA	6.70292	49.8251	2.89401	Up
rbn	5.285	10.9097	1.04564	Up		ansP	1.37102	10.1916	2.89406	Up
alsB	0.966973	1.99614	1.04567	Up		ptrB	1.53341	11.4529	2.9009	Up
cysM	2.99808	6.18907	1.04568	Up		yceH	3.16868	23.7567	2.90638	Up
argI	0.884406	1.82579	1.04574	Up		pepN	8.42887	63.3918	2.91089	Up
ybhN	2.82057	5.82286	1.04574	Up		insB-22	0.398268	2.99861	2.91248	Up
galS	1.69327	3.49582	1.04582	Up		groES	29.2529	220.398	2.91346	Up
ycdG	0.631302	1.30347	1.04596	Up		ytfN	1.49575	11.2863	2.91563	Up
rhaB	0.561389	1.15916	1.04601	Up		nanK	1.05241	7.96515	2.92	Up
allP	0.568082	1.17298	1.04601	Up		hybC	8.53453	64.6402	2.92105	Up
abgB	1.14425	2.36275	1.04606	Up		yfcM	5.07477	38.5241	2.92435	Up
ygcE	1.1148	2.30196	1.04608	Up		yhbN	9.89641	75.1302	2.92442	Up
insE-1	3.96997	8.20848	1.04799	Up		waaF	4.20316	31.9338	2.92554	Up
insE-2	3.96997	8.20848	1.04799	Up		kdpB	0.964628	7.33063	2.92589	Up
insE-4	3.96997	8.20848	1.04799	Up		ftsK	2.9835	22.7236	2.92911	Up
ytfP	36.9017	76.7607	1.05668	Up		yhjN	0.722513	5.50909	2.93072	Up
yqhA	25.1758	52.4128	1.05788	Up		sucC	21.4848	164.007	2.93237	Up
dld	15.523	32.4454	1.06361	Up		yliJ	3.32343	25.3728	2.93254	Up
rbsB	24.1949	50.5839	1.06398	Up		yegO	0.992149	7.58148	2.93385	Up
menF	7.15181	15.036	1.07204	Up		rimM	118.747	909.502	2.93718	Up
aldA	35.2088	74.0705	1.07296	Up		ybiT	4.60661	35.3031	2.93802	Up
yjjU	5.90691	12.4479	1.07543	Up		proQ	50.7659	389.702	2.94044	Up
yjgA	18.1145	38.1991	1.07639	Up		lepB	8.72495	67.12	2.94352	Up
ycgM	6.94464	14.6494	1.07687	Up		rseA	52.7232	405.96	2.94483	Up
yabI	5.66089	11.9437	1.07715	Up		yadT	1.77456	13.6742	2.94592	Up
ycfF	30.6583	64.8227	1.08022	Up		rrmA	1.74851	13.4736	2.94594	Up
recQ	3.4877	7.38268	1.08187	Up		yjbB	1.49387	11.5166	2.94659	Up
yhiH	3.23642	6.85876	1.08355	Up		holD	4.93841	38.0923	2.94738	Up
yiaJ	3.8357	8.14393	1.08624	Up		gph	6.35702	49.0712	2.94845	Up
yfcB	3.39795	7.2151	1.08635	Up		phoB	24.6386	190.269	2.94905	Up
insA-3	1.01456	2.16242	1.09179	Up		kefA	2.14412	16.595	2.95229	Up
yfiC	7.9245	16.9006	1.09268	Up		rfaE	4.62109	35.8233	2.95459	Up
ybiR	10.4622	22.3478	1.09495	Up		lysU	7.84307	60.9863	2.95899	Up
chiA	3.25838	6.96678	1.09634	Up		yraM	2.33006	18.1251	2.95955	Up
fadL	25.8885	55.5274	1.10089	Up		mutS	1.81284	14.1024	2.95962	Up
artJ	6.67783	14.3336	1.10195	Up		iclR	3.98229	31.0011	2.96065	Up
insI	7.69967	16.5333	1.10251	Up		yheM	4.37985	34.212	2.96555	Up
rtcB	1.73437	3.72429	1.10255	Up		yhjW	3.58466	28.031	2.96712	Up
xylA	1.58651	3.40691	1.10261	Up		yqjB	3.81951	29.8713	2.9673	Up
hyfD	1.54936	3.32717	1.10262	Up		maa	2.01281	15.7779	2.97062	Up
tktB	31.1064	66.9641	1.10618	Up		acpD	1.74708	13.6975	2.9709	Up
ygeA	12.9651	27.9459	1.108	Up		lldR	2.46395	19.325	2.97142	Up
yeaC	13.865	29.8954	1.10848	Up		kdgT	0.908003	7.12271	2.97166	Up
blc	8.40613	18.2068	1.11496	Up		purM	0.849707	6.66565	2.97171	Up
yciO	6.74081	14.6043	1.1154	Up		yheT	1.73017	13.5731	2.97176	Up
alsK	3.89925	8.45203	1.1161	Up		yaiC	0.777597	6.10022	2.97177	Up
ycjG	5.11045	11.1258	1.12239	Up		idnT	0.636361	4.99258	2.97187	Up
ybjQ	8.41679	18.3915	1.1277	Up		yhhS	1.39975	10.9821	2.97191	Up
insA-13	0.435146	0.952772	1.13063	Up		rtcR	0.509744	3.99942	2.97195	Up
cueO	6.06878	13.295	1.13141	Up		hyfG	0.485839	3.81189	2.97196	Up
kdpD	4.15931	9.12368	1.13327	Up		ygaA	1.08435	8.50833	2.97205	Up
yjbA	10.015	22.0048	1.13566	Up		ompX	241.904	1900.79	2.97409	Up
yaiL	3.12479	6.87543	1.13769	Up		yigM	1.01649	8.00675	2.97762	Up
napC	2.63993	5.80998	1.13803	Up		dxs	4.0477	31.8863	2.97776	Up
cusR	4.40164	9.68918	1.13833	Up		pdhR	6.91884	54.5251	2.97832	Up
flgH	2.13511	4.70003	1.13836	Up		slyD	28.1092	222.253	2.98309	Up
yfiP	2.13511	4.70003	1.13836	Up		rlpB	11.1354	88.0666	2.98344	Up
yigE	1.88703	4.15439	1.13852	Up		yrfF	2.2111	17.5044	2.98488	Up
ycbC	3.67686	8.09508	1.13857	Up		parC	4.15833	32.9208	2.98492	Up
ycfN	3.4134	7.51549	1.13866	Up		ygfB	4.67624	37.0466	2.98592	Up
ynfL	1.5378	3.38606	1.13874	Up		yleA	5.23682	41.6207	2.99054	Up
ygfI	1.53121	3.37156	1.13874	Up		dppD	3.63171	28.8654	2.99062	Up
ybiB	8.39523	18.4871	1.13888	Up		rrmB	2.615	20.7879	2.99086	Up
yjeK	2.57649	5.67387	1.13893	Up		ygfA	3.0449	24.287	2.99572	Up
livK	1.17401	2.58544	1.13897	Up		entA	3.89747	31.1035	2.99647	Up
ybdL	1.11191	2.44873	1.13899	Up		thiD	1.77456	14.1626	2.99655	Up
pabB	4.60002	10.1318	1.13918	Up		melA	0.924847	7.38362	2.99704	Up
yfaA	1.43681	3.16486	1.13927	Up		ilvI	0.701528	5.60114	2.99715	Up
ygfE	69.6863	153.856	1.14263	Up		yiiU	13.6274	109.02	3.00001	Up
recD	6.79463	15.0278	1.14517	Up		ykfE	18.0561	144.662	3.00213	Up
trmU	10.9927	24.3175	1.14545	Up		mtlD	2.62701	21.0757	3.00409	Up
insA-29	0.992218	2.20383	1.15128	Up		trpC	2.45972	19.808	3.00952	Up
insA-7	0.669703	1.49053	1.15423	Up		pitA	13.1609	106.218	3.0127	Up
pdxH	7.76658	17.3091	1.15618	Up		xerD	4.25319	34.5576	3.02239	Up
cytR	4.30963	9.60922	1.15686	Up		mepA	2.84452	23.2039	3.02811	Up
asnB	4.13732	9.2475	1.16037	Up		pgm	8.65947	70.6782	3.02891	Up
manZ	49.0739	109.955	1.16389	Up		murD	5.4228	44.2623	3.02897	Up
yddS	1.84709	4.14115	1.16478	Up		argS	3.95159	32.2575	3.02913	Up
thrS	87.1495	196.139	1.17031	Up		yfhQ	5.91063	48.2536	3.02925	Up
caiF	251.194	565.653	1.17111	Up		ydcF	5.32349	43.4642	3.02938	Up
yacH	3.23421	7.30251	1.17498	Up		aspS	10.5033	85.8582	3.03111	Up
glcB	5.60774	12.7023	1.1796	Up		plsB	3.5294	28.8919	3.03317	Up
yhbP	5.78534	13.1167	1.18093	Up		clpP	17.5701	143.982	3.0347	Up
gidB	6.69345	15.1924	1.18253	Up		cyoD	24.1223	197.815	3.03571	Up
radC	3.02771	6.87281	1.18267	Up		bglX	2.72079	22.336	3.03727	Up
yggM	1.76217	4.00176	1.18328	Up		dapD	10.24	84.0785	3.03752	Up
yddR	1.73017	3.92914	1.1833	Up		ycbX	2.34792	19.3363	3.04186	Up
ascG	3.49836	7.94469	1.18331	Up		nudG	1.69296	13.9473	3.04237	Up
hofQ	1.37154	3.11506	1.18346	Up		yiaC	1.46418	12.0703	3.0433	Up
ylbE	1.34445	3.05355	1.18347	Up		nlpC	1.33312	10.9931	3.04372	Up
yegT	1.32206	3.00273	1.18349	Up		fxsA	3.8278	31.5699	3.04396	Up
yjdE	1.25255	2.84491	1.18351	Up		ybcI	1.09935	9.06937	3.04435	Up
ycgV	2.14019	4.8623	1.1839	Up		yegX	0.574471	4.74249	3.04534	Up
mdh	55.852	127.23	1.18776	Up		srlD	1.22569	10.1188	3.04537	Up
copA	7.73973	17.6477	1.18913	Up		ydiA	1.68264	13.8925	3.04551	Up
oppC	21.5762	49.306	1.19232	Up		rhaT	0.426424	3.52083	3.04556	Up
yjeE	12.133	27.7928	1.19577	Up		yihG	1.45632	12.0251	3.04565	Up
ytfJ	8.90678	20.4159	1.19672	Up		allC	0.34395	2.84006	3.04565	Up
purD	2.94186	6.74938	1.19803	Up		yphE	0.271781	2.24421	3.04569	Up
yfcX	4.03488	9.29258	1.20355	Up		gspA	0.280745	2.31823	3.04569	Up
thiL	5.9468	13.7251	1.20663	Up		hcp	0.245471	2.02697	3.0457	Up
hypB	2.64255	6.10948	1.20912	Up		yebS	0.657433	5.42931	3.04585	Up
yhhX	8.49617	19.6459	1.20934	Up		ycaQ	1.03464	8.54463	3.04589	Up
metC	1.80262	4.16852	1.20944	Up		treA	0.714146	5.89847	3.04605	Up
ybfM	1.47638	3.41438	1.20956	Up		glnG	2.35631	19.462	3.04606	Up
alsA	1.33715	3.09249	1.20961	Up		yhjS	1.29923	10.7312	3.04608	Up
dmsA	0.79472	1.83821	1.20978	Up		yidE	0.975556	8.05778	3.04609	Up
yhiP	5.89364	13.677	1.21452	Up		yhcP	0.807014	6.66593	3.04614	Up
yrfG	12.1105	28.1157	1.21512	Up		ECD_01906	40.9438	339.421	3.05136	Up
ychM	3.85457	8.955	1.21612	Up		cyoB	25.8742	214.506	3.05143	Up
thiJ	5.44057	12.7216	1.22545	Up		fabB	42.9132	357.935	3.0602	Up
rpsP	162.089	379.146	1.22597	Up		ybhS	2.28778	19.2087	3.06974	Up
ydaN	4.08566	9.5594	1.22635	Up		bglF	1.27527	10.7096	3.07003	Up
speF	1.07081	2.50628	1.22685	Up		ybbO	2.91412	24.5411	3.07407	Up
ybgK	12.9443	30.4634	1.23476	Up		rpmI	145.858	1229.02	3.07487	Up
ymbA	7.10464	16.7497	1.2373	Up		ycfS	3.26487	27.538	3.07633	Up
yeiH	8.79548	20.7533	1.23851	Up		yaeT	11.6638	98.4704	3.07765	Up
gspF	2.50092	5.90142	1.2386	Up		mutY	5.00842	42.395	3.08147	Up
evgS	0.736288	1.73792	1.23902	Up		hemE	4.93918	41.8093	3.08148	Up
yeiM	1.69488	4.0128	1.24343	Up		yfjD	1.42914	12.0978	3.08153	Up
ycjI	4.82792	11.4599	1.24712	Up		yggL	8.22456	69.6671	3.08247	Up
malS	1.55849	3.70133	1.24789	Up		miaA	76.9167	651.987	3.08347	Up
yaiZ	27.4336	65.1615	1.24808	Up		yadR	16.874	143.871	3.0919	Up
rpsU	63.5496	150.981	1.24841	Up		phnH	2.7624	23.5564	3.09212	Up
tyrA	16.6079	39.4895	1.2496	Up		mogA	2.7412	23.3759	3.09214	Up
uspA	124.581	296.955	1.25316	Up		phoP	2.25647	19.2465	3.09246	Up
ydcE	9.60655	22.9024	1.25341	Up		yhaJ	3.57269	30.4837	3.09296	Up
ydcY	8.48549	20.2681	1.25614	Up		kdpA	1.4514	12.3881	3.09344	Up
surE	12.0141	28.7123	1.25694	Up		nfsA	6.11289	52.3331	3.0978	Up
hybO	20.2138	48.3223	1.25735	Up		hslR	8.71177	74.6333	3.09878	Up
araE	3.21603	7.72757	1.26473	Up		tas	5.50292	47.1923	3.10028	Up
pfs	26.3319	63.4491	1.26879	Up		nusG	23.5442	202.016	3.10103	Up
ybjD	3.17684	7.6706	1.27175	Up		nuoF	3.75744	32.3274	3.10494	Up
folE	31.0331	74.9752	1.27261	Up		dacA	4.22387	36.3967	3.10717	Up
ybiI	4.98732	12.0719	1.27532	Up		yaiW	3.58066	30.885	3.10861	Up
yhcM	5.75617	13.9447	1.27654	Up		rplK	90.8464	783.917	3.1092	Up
insA-19	0.78	1.89186	1.27826	Up		yggX	13.3698	115.437	3.11006	Up
fadH	3.13741	7.61328	1.27894	Up		metR	0.943983	8.15307	3.11051	Up
cchA	3.65671	8.93513	1.28894	Up		trpS	4.86378	42.1126	3.1141	Up
yciI	3.54945	8.68027	1.29014	Up		yfeY	3.77062	32.672	3.11518	Up
yhbQ	3.35252	8.21072	1.29226	Up		wecG	1.31355	11.3858	3.11569	Up
pflB	89.5224	219.258	1.29231	Up		yhcS	0.974887	8.45203	3.11599	Up
yccK	2.68034	6.59392	1.29872	Up		iap	0.849707	7.36728	3.11609	Up
ydgC	2.5656	6.31599	1.29971	Up		thiH	0.762662	6.61288	3.11616	Up
yjgW	2.5656	6.31599	1.29971	Up		yhaM	1.2829	11.1252	3.11635	Up
rffT	6.37252	15.7047	1.30126	Up		ribH	11.7346	101.795	3.11683	Up
yafD	45.5447	112.421	1.30356	Up		gltX	6.74087	58.5828	3.11947	Up
atpI	69.8675	172.534	1.30419	Up		pdxB	4.1808	36.4113	3.12254	Up
yfeD	1.8223	4.50197	1.3048	Up		hha	11.8045	102.898	3.12381	Up
ychQ	3.6445	9.00385	1.30482	Up		rpmH	351.323	3064.95	3.12499	Up
ygjM	3.24746	8.02816	1.30576	Up		ypfG	4.21804	36.9236	3.1299	Up
deoB	64.3556	159.171	1.30644	Up		lpxD	16.3763	143.425	3.13062	Up
ycgN	2.85802	7.06908	1.30651	Up		proP	14.2249	125.067	3.13621	Up
yqcA	5.6482	13.9711	1.30658	Up		rseC	7.57436	66.6369	3.13713	Up
yrhA	1.21113	2.99696	1.30715	Up		ygdQ	2.07317	18.2549	3.13837	Up
prfH	1.17528	2.90843	1.30724	Up		ychP	1.01408	8.93327	3.13902	Up
sprT	2.37389	5.87461	1.30724	Up		yphG	0.347518	3.06178	3.13921	Up
cheW	1.1638	2.88008	1.30727	Up		tolB	14.9946	132.597	3.14453	Up
yfbM	1.1638	2.88008	1.30727	Up		ycfR	5.64667	49.9437	3.14483	Up
zur	4.4798	11.0875	1.30743	Up		slmA	3.57267	31.696	3.14923	Up
hydN	1.07942	2.67165	1.30747	Up		yfiH	2.67119	23.7054	3.14966	Up
yfgI	1.04166	2.57835	1.30756	Up		rna	2.34278	20.7932	3.14982	Up
ybjK	2.10161	5.20202	1.30758	Up		thiI	2.28292	20.2702	3.15041	Up
seqA	17.4023	43.0781	1.30768	Up		ileS	13.0906	116.373	3.15215	Up
yceJ	0.965659	2.39049	1.30772	Up		yicE	0.896988	7.9844	3.15402	Up
ttdB	1.74708	4.32559	1.30795	Up		grpE	17.0981	152.249	3.15453	Up
dgoA	1.69729	4.20244	1.30799	Up		yigN	1.4512	12.9449	3.15707	Up
yqiJ	0.825175	2.04311	1.30799	Up		fepA	3.32102	29.649	3.15829	Up
cheZ	1.595	3.94946	1.3081	Up		cyoE	32.9462	294.789	3.1615	Up
ycfM	15.2538	37.7716	1.30813	Up		yaeL	9.27157	82.961	3.16155	Up
yobB	6.21328	15.3859	1.30818	Up		cyoC	23.0765	206.685	3.16294	Up
hisQ	1.4583	3.61128	1.30822	Up		gppA	3.60599	32.3052	3.1633	Up
livF	0.691122	1.71149	1.30824	Up		malQ	3.21696	28.8414	3.16437	Up
sanA	0.683195	1.69187	1.30825	Up		prc	6.17308	55.3509	3.16454	Up
ydfH	4.37469	10.8336	1.30826	Up		ybeX	8.90539	80.0214	3.16764	Up
ecpD	0.656825	1.62662	1.3083	Up		exuR	6.7757	61.0262	3.17099	Up
ymcB	0.649661	1.6089	1.30832	Up		yceD	89.0393	804.868	3.17624	Up
yfhG	3.45521	8.55703	1.30834	Up		mdoG	6.13677	55.5385	3.17794	Up
tauB	0.625772	1.54978	1.30835	Up		ndk	3.04035	27.5669	3.18063	Up
livG	0.625772	1.54978	1.30835	Up		ycjC	0.989731	8.98305	3.1821	Up
ygbM	0.616063	1.52575	1.30837	Up		caiE	0.906844	8.23168	3.18226	Up
yghXY	1.25805	3.11582	1.30842	Up		yceI	2.82799	25.6709	3.18228	Up
ydfG	12.5583	31.1035	1.30844	Up		acpT	1.8275	16.5894	3.18232	Up
ydjI	0.558317	1.38283	1.30847	Up		yggA	0.813899	7.38886	3.18243	Up
gspC	1.15441	2.85931	1.30851	Up		rnfE	0.716048	6.50131	3.1826	Up
ygcG	0.52859	1.30925	1.30852	Up		gltK	2.24231	20.3597	3.18266	Up
yihW	5.45906	13.5214	1.30852	Up		sgaU	0.543047	4.93154	3.18289	Up
cof	2.29759	5.69097	1.30855	Up		ycaN	0.501869	4.55779	3.18295	Up
kduI	1.11653	2.76557	1.30855	Up		fdhD	1.12179	10.1879	3.18298	Up
ttdA	0.499764	1.23789	1.30856	Up		rihB	0.479643	4.35604	3.18298	Up
yihU	1.02084	2.5287	1.30864	Up		ycdR	0.196182	1.78191	3.18316	Up
mglC	0.438994	1.08744	1.30866	Up		yicO	0.314037	2.8524	3.18317	Up
yihR	0.978893	2.42485	1.30867	Up		creC	0.291029	2.64344	3.18318	Up
yjjN	0.432618	1.07166	1.30868	Up		norV	0.287518	2.61156	3.18319	Up
ybjE	2.03287	5.03573	1.30868	Up		yieC	0.251692	2.28616	3.1832	Up
nadC	3.58807	8.88826	1.30869	Up		torA	0.304152	2.76321	3.18348	Up
ycbT	0.408864	1.01284	1.30871	Up		lepA	7.57769	69.0397	3.1876	Up
mhpF	2.84301	7.04297	1.30876	Up		rnb	5.82426	53.49	3.19912	Up
yqhC	3.76073	9.31651	1.30878	Up		yhiQ	3.85541	35.5425	3.20459	Up
gspD	2.17851	5.39706	1.30883	Up		yicC	3.21383	29.632	3.20479	Up
pldB	11.2456	27.8605	1.30886	Up		ygfZ	5.46836	50.4254	3.20497	Up
ypdF	1.2057	2.98708	1.30886	Up		nrdB	1.91263	17.6908	3.20937	Up
ybeV	0.75781	1.87745	1.30887	Up		iadA	4.39264	40.813	3.21587	Up
yeaN	0.725501	1.79744	1.30889	Up		purH	1.02597	9.53336	3.216	Up
setB	1.4509	3.59478	1.30896	Up		sdhD	9.45197	88.0044	3.21889	Up
xylH	1.4509	3.59478	1.30896	Up		mipA	7.79483	72.9322	3.22597	Up
celF	0.618198	1.53169	1.30898	Up		tesA	17.4476	163.437	3.22764	Up
araJ	3.25449	8.06359	1.30899	Up		ybdG	4.13584	38.7442	3.22773	Up
yhjE	1.26923	3.14485	1.30904	Up		map	4.77948	44.8864	3.23135	Up
potE	1.27262	3.15325	1.30904	Up		hisD	1.3676	12.8477	3.23179	Up
abgT	0.537334	1.33139	1.30904	Up		dnaJ	13.0053	122.203	3.23211	Up
yeaV	1.14425	2.83528	1.30909	Up		ddlB	5.92153	55.8238	3.23684	Up
yebU	1.14977	2.84896	1.30909	Up		yhjJ	3.29789	31.0991	3.23726	Up
uxaB	1.13878	2.82173	1.30909	Up		ftsE	6.05532	57.481	3.24681	Up
tap	0.762934	1.89047	1.30911	Up		yigB	1.37417	13.0451	3.24688	Up
selA	4.18558	10.3715	1.30913	Up		fhuF	3.62097	34.3794	3.2471	Up
yeaI	2.23472	5.53751	1.30914	Up		ybjJ	0.706148	6.70618	3.24745	Up
ycjM	0.963717	2.38807	1.30916	Up		ygiY	0.619806	5.88645	3.24751	Up
yddA	0.959834	2.37845	1.30916	Up		yebQ	0.60717	5.76648	3.24752	Up
gcl	1.12711	2.79303	1.3092	Up		ybiS	6.41498	61.2568	3.25535	Up
dnaG	11.3783	28.1973	1.30927	Up		yggE	12.4779	119.278	3.25688	Up
pflD	1.1904	2.95012	1.30933	Up		serB	2.31396	22.165	3.25985	Up
yqjK	220.68	548.539	1.31364	Up		topB	6.07253	58.1899	3.2604	Up
uppS	53.747	133.773	1.31553	Up		gcvA	1.98212	19.0263	3.26288	Up
yiaF	32.6677	81.4781	1.31855	Up		accD	20.069	192.7	3.26332	Up
feoA	57.6388	143.775	1.3187	Up		ampH	1.11538	10.7463	3.26823	Up
ybdR	4.22871	10.5721	1.32197	Up		nemA	2.37919	22.9229	3.26825	Up
insA-30	0.45755	1.14521	1.32361	Up		bcr	2.1566	20.7793	3.26832	Up
fur	35.7242	89.5405	1.32564	Up		yieG	4.07055	39.3102	3.27161	Up
speE	42.6579	107.431	1.33253	Up		thiC	0.841209	8.16428	3.27879	Up
glgC	20.0561	50.5855	1.33468	Up		ygdE	2.76649	26.9811	3.28582	Up
amiB	11.2721	28.4482	1.33558	Up		mreC	6.30237	61.4826	3.28621	Up
fumA	7.63809	19.335	1.33993	Up		oxyR	22.2978	217.677	3.28722	Up
tsx	14.5397	36.9608	1.346	Up		uup	2.50573	24.4934	3.28909	Up
insA-14	0.669703	1.70274	1.34626	Up		yccA	15.4324	150.951	3.29005	Up
insA-6	0.669703	1.70274	1.34626	Up		rnfD	1.65792	16.224	3.29068	Up
pncB	31.6066	80.3662	1.34636	Up		emrA	2.56242	25.0925	3.29168	Up
mlc	7.67561	19.5945	1.3521	Up		yeeF	11.9908	117.726	3.29543	Up
manX	29.9638	76.5158	1.35254	Up		tyrS	13.9193	137.159	3.30069	Up
glnP	7.97346	20.3817	1.354	Up		dcd	7.42362	73.3888	3.30537	Up
ribF	14.3864	36.8276	1.35608	Up		sufE	1.62378	16.0562	3.3057	Up
ynfE	5.44713	13.9633	1.35807	Up		gpt	2.72717	26.9855	3.30671	Up
yeeJ	1.33566	3.43799	1.36401	Up		cybB	1.06973	10.5905	3.30745	Up
dcp	8.11528	20.91	1.36548	Up		gntK	3.23807	32.0587	3.30751	Up
frr	62.3468	160.876	1.36756	Up		ynjA	1.01503	10.0498	3.30757	Up
dhaR	1.65889	4.28227	1.36816	Up		ygiX	0.771715	7.64319	3.30803	Up
nuoA	21.6948	56.0437	1.3692	Up		rstA	2.68625	26.6109	3.30835	Up
insA-10	0.78	2.01731	1.37089	Up		yaeI	0.580066	5.74636	3.30836	Up
proC	8.74216	22.6163	1.3713	Up		pyrH	10.1303	100.356	3.30838	Up
yajO	6.88814	17.8229	1.37155	Up		prmA	2.60783	25.8394	3.30865	Up
ydgJ	5.50292	14.3326	1.38103	Up		lgt	4.20934	41.708	3.30866	Up
ybbJ	8.27605	21.6102	1.3847	Up		ytjA	118.384	1173.14	3.30883	Up
yghB	4.62979	12.1017	1.38619	Up		mraY	3.22592	31.9691	3.3089	Up
yijE	3.02345	7.90575	1.38671	Up		uxuA	1.4465	14.3352	3.30892	Up
fabG	70.832	185.571	1.3895	Up		uxaC	0.5877	5.82428	3.30893	Up
nuoH	21.0423	55.152	1.39012	Up		csdA	2.83269	28.0739	3.30898	Up
rpoS	301.905	791.388	1.39029	Up		proS	7.04204	69.9981	3.31325	Up
serA	15.863	41.5835	1.39035	Up		hslO	9.95307	99.0535	3.31499	Up
ypfJ	9.10566	23.8826	1.39112	Up		secF	8.29774	82.6066	3.31547	Up
insA-18	0.669703	1.75775	1.39214	Up		ybgE	10.9699	110.199	3.32849	Up
yeeX	28.7166	75.3877	1.39244	Up		yciL	4.7355	47.7904	3.33513	Up
yieO	3.19252	8.39025	1.39402	Up		ruvB	2.63346	26.5796	3.33529	Up
yafS	3.39609	8.97147	1.40147	Up		yggG	20.3422	205.731	3.33821	Up
yeaW	0.721935	1.90778	1.40195	Up		metG	3.30627	33.4978	3.34079	Up
yegD	1.54534	4.08433	1.40218	Up		yhfK	1.8745	19.0203	3.34296	Up
araA	1.36787	3.61542	1.40223	Up		glnS	6.18159	62.8221	3.34522	Up
ybaE	1.1878	3.13962	1.4023	Up		yjgQ	5.24206	53.2817	3.34543	Up
yijC	19.6915	52.2504	1.40787	Up		yffH	2.82799	28.7825	3.34734	Up
tatA	33.5858	89.1344	1.40813	Up		gpmA	31.4851	321.473	3.35196	Up
yacA	20.3501	54.0971	1.41052	Up		ackA	22.1602	226.775	3.35522	Up
ycdX	5.9434	15.8103	1.4115	Up		recG	1.70586	17.536	3.36175	Up
gltI	9.03194	24.0315	1.41182	Up		yqgC	63.5496	654.251	3.36389	Up
sugE	11.772	31.3225	1.41184	Up		gyrB	7.57056	77.9784	3.3646	Up
cysB	6.88814	18.3285	1.4119	Up		yhiR	2.76526	28.5397	3.36748	Up
ebgA	1.11037	2.9558	1.41251	Up		sucD	14.8638	153.415	3.36757	Up
kgtP	30.7984	82.0708	1.41401	Up		frwC	0.809296	8.35362	3.36766	Up
phnA	10.2621	27.3689	1.41521	Up		mglA	0.539769	5.57226	3.36785	Up
apaG	15.7828	42.2172	1.41948	Up		yejF	1.53891	15.8889	3.36804	Up
ispZ	16.6651	44.6898	1.42312	Up		yhdG	41.6572	430.525	3.36946	Up
ydcI	1.96576	5.2754	1.42419	Up		rpmJ	6043.09	62473.7	3.36989	Up
fixC	1.31115	3.51938	1.42449	Up		pdxJ	2.67119	27.6379	3.37109	Up
ynjC	1.10446	2.96478	1.42458	Up		acrD	1.59228	16.4767	3.37126	Up
gcvT	13.9245	37.4562	1.42758	Up		yrbF	14.5702	152.058	3.38353	Up
yciG	118.384	319.221	1.43108	Up		yrbA	5.90294	61.6281	3.38408	Up
yojI	3.70356	9.9935	1.43208	Up		yegN	0.732694	7.66666	3.38732	Up
infC	237.154	641.34	1.43526	Up		gntT	9.84869	103.12	3.38825	Up
insA-2	0.457485	1.23897	1.43734	Up		secE	21.0068	220.104	3.38926	Up
yihA	6.2521	16.9537	1.43919	Up		insA-26	0.446874	4.69084	3.39191	Up
sbp	3.15372	8.55702	1.44005	Up		lipA	10.2208	107.42	3.39368	Up
xylR	2.54676	6.91095	1.44022	Up		speA	16.0568	169.465	3.39973	Up
glgA	26.8596	72.9347	1.44117	Up		yghW	3.89157	41.1273	3.40167	Up
xylB	2.84001	7.74109	1.44664	Up		gatC	6.47333	68.4461	3.40239	Up
psiF	51.7079	141.174	1.44902	Up		ynfD	3.26191	34.6404	3.40867	Up
deoD	71.0419	193.99	1.44924	Up		gltD	6.1396	65.2006	3.40867	Up
yciU	8.04082	21.9795	1.45074	Up		sspA	9.69941	103.408	3.41431	Up
upp	13.2934	36.3447	1.45103	Up		putA	2.08713	22.338	3.41991	Up
ybeD	25.9532	71.1185	1.45431	Up		sgcA	1.52022	16.2895	3.42159	Up
insA-9	0.669703	1.83634	1.45524	Up		yjhC	0.387584	4.16029	3.4241	Up
dhaK	23.2997	63.9152	1.45585	Up		hyfB	0.196182	2.10587	3.42415	Up
exoX	4.59999	12.6567	1.4602	Up		dppF	2.65302	28.4808	3.42428	Up
ybhM	2.07317	5.70472	1.46032	Up		rffG	2.8713	30.8256	3.42435	Up
ybiV	3.46303	9.53082	1.46057	Up		avtA	2.02807	21.7747	3.42447	Up
rpiR	1.54445	4.25084	1.46065	Up		yihQ	0.395519	4.2466	3.42449	Up
pyrD	3.95015	10.8735	1.46084	Up		dinF	1.20808	12.971	3.4245	Up
yphC	1.23915	3.411	1.46084	Up		insA-21	0.446874	4.82445	3.43242	Up
ygfO	0.890284	2.45102	1.46104	Up		fabD	17.0589	184.601	3.43581	Up
yjcP	1.68795	4.6473	1.46112	Up		plsX	3.27021	35.446	3.43817	Up
ycjT	0.51762	1.42522	1.46122	Up		yjeP	1.25686	13.687	3.44491	Up
cydC	2.81133	7.74086	1.46124	Up		murG	4.10182	44.714	3.44639	Up
nuoK	26.8194	73.8957	1.46221	Up		ygiC	7.41214	80.8662	3.44757	Up
ycbK	74.0903	205.322	1.47053	Up		uppP	3.92995	42.9489	3.45004	Up
glpQ	5.68378	15.7582	1.47118	Up		yijP	0.929862	10.1766	3.4521	Up
chaC	7.55749	20.9855	1.47341	Up		aroF	6.13156	67.1785	3.45367	Up
yfhK	3.19252	8.86968	1.47419	Up		yhbE	3.25214	35.6789	3.45561	Up
oppF	37.5831	104.429	1.47437	Up		insA-24	0.446874	4.90304	3.45574	Up
dppA	45.8287	127.581	1.47709	Up		sfcA	10.2824	112.823	3.45581	Up
btuC	3.64561	10.1604	1.47873	Up		tatB	5.59972	61.4869	3.45685	Up
sufAB	9.65577	26.942	1.48039	Up		greB	1.276	14.0311	3.45893	Up
cyaA	8.36154	23.3609	1.48226	Up		ybiH	2.25647	24.8341	3.46018	Up
pcm	9.13925	25.6014	1.48608	Up		phnM	2.28048	25.1113	3.46093	Up
icdA	39.4321	110.583	1.48769	Up		dacC	3.19627	35.1969	3.46099	Up
speG	4.90747	13.7686	1.48833	Up		yfiO	11.8867	131.606	3.46881	Up
ypjD	2.66621	7.48501	1.48921	Up		dsbG	1.26473	14.0952	3.4783	Up
rbsR	2.24419	6.30096	1.48938	Up		yneH	0.978893	10.9115	3.47855	Up
yfcC	1.34927	3.78917	1.4897	Up		ygjI	0.577724	6.44112	3.47886	Up
malX	1.27969	3.59382	1.48972	Up		glpA	0.998035	11.1286	3.47904	Up
mppA	2.52135	7.08105	1.48977	Up		yhjU	0.963717	10.746	3.47905	Up
yjeI	15.9122	44.8404	1.49467	Up		lysP	3.08719	34.7333	3.49195	Up
ECD_10011	244.973	691.094	1.49626	Up		ygiB	10.369	116.685	3.49227	Up
ydcO	0.851588	2.41124	1.50155	Up		phnL	2.21451	24.9821	3.49584	Up
rcsF	27.4759	77.8086	1.50176	Up		mviN	0.800535	9.03612	3.49667	Up
rplX	443.469	1257.52	1.50368	Up		minE	4.98732	56.3351	3.4977	Up
yfhM	8.17251	23.2099	1.50589	Up		lpxA	13.8801	156.949	3.49921	Up
ydhF	4.59343	13.0645	1.50801	Up		efp	12.311	139.28	3.49997	Up
tsr	2.2039	6.27047	1.50851	Up		nuoL	6.5155	73.7361	3.50042	Up
yejA	1.98734	5.65448	1.50856	Up		murE	3.04415	34.535	3.50395	Up
pckA	38.9163	110.973	1.51176	Up		fbp	20.9368	237.636	3.50464	Up
guaB	23.9112	68.4301	1.51694	Up		pheA	2.96491	33.6688	3.50535	Up
glgP	14.0858	40.319	1.51722	Up		yncD	0.749861	8.51661	3.50558	Up
xseB	28.6991	82.1633	1.51749	Up		glpF	13.762	156.508	3.50748	Up
ygdP	18.1838	52.0696	1.51779	Up		nanA	2.56294	29.204	3.51029	Up
otsA	11.0554	31.7202	1.52065	Up		yifK	1.80293	20.5993	3.51418	Up
uvrA	10.2037	29.3528	1.52441	Up		ybbP	2.25513	25.8598	3.51943	Up
yjgD	32.4737	93.6608	1.52817	Up		yfgB	7.45856	85.9308	3.52621	Up
yicN	2.79107	8.05467	1.52901	Up		hybD	5.99431	69.2244	3.52962	Up
pth	3.68316	10.6385	1.53028	Up		fis	42.5923	491.876	3.52963	Up
yfiK	3.6549	10.5569	1.53028	Up		mobB	2.26121	26.1159	3.52976	Up
sgcE	1.6389	4.73435	1.53044	Up		mobA	1.84163	21.2768	3.53023	Up
acrR	1.58439	4.57707	1.5305	Up		yedZ	0.813899	9.40397	3.53035	Up
tmk	6.42271	18.5545	1.53052	Up		yigZ	2.56415	29.6274	3.53038	Up
yidX	1.5534	4.48761	1.53052	Up		yicL	0.491516	5.68119	3.53088	Up
sgaE	1.4583	4.21315	1.53061	Up		yjiA	0.470178	5.43467	3.53091	Up
lasT	1.4583	4.21315	1.53061	Up		aroE	3.44633	39.8362	3.53095	Up
yieP	4.32177	12.4865	1.53067	Up		yidY	0.365024	4.21959	3.53104	Up
yggC	4.14623	11.9798	1.53073	Up		tar	0.243964	2.82029	3.5311	Up
yheO	13.5841	39.2498	1.53077	Up		galR	1.28367	14.8403	3.53117	Up
ampE	3.25778	9.41466	1.53102	Up		glpX	2.63346	30.4457	3.53121	Up
yfiE	2.08629	6.02927	1.53104	Up		ybhR	1.17788	13.6179	3.53124	Up
yidL	0.982932	2.84064	1.53105	Up		dapE	2.30253	26.6216	3.53131	Up
yiaN	0.661081	1.91087	1.53133	Up		dnaA	8.58382	99.3825	3.5333	Up
atoE	0.634666	1.83454	1.53135	Up		tktA	18.311	212.125	3.53413	Up
yihO	0.592081	1.71148	1.53138	Up		ydbK	5.15291	59.7345	3.53511	Up
ydhC	4.22387	12.2098	1.5314	Up		valS	5.50883	64.0119	3.53852	Up
yhiKL	0.506494	1.46414	1.53144	Up		cmk	9.53677	110.819	3.53856	Up
aslA	0.489834	1.41599	1.53145	Up		dnaC	1.32083	15.4468	3.54779	Up
yhbX	0.500115	1.44571	1.53145	Up		clpB	15.7815	185.571	3.55567	Up
htrE	0.297322	0.859527	1.53152	Up		yeaY	3.71186	43.6504	3.55578	Up
araB	0.950262	2.74718	1.53155	Up		ahpF	2.87071	33.8435	3.5594	Up
pyrG	46.858	136.019	1.53744	Up		ychF	3.99183	47.142	3.56189	Up
ybgJ	13.2031	38.4645	1.54265	Up		hybB	3.63819	42.9676	3.56196	Up
rhsD	0.962362	2.80683	1.54429	Up		treR	1.42724	16.8919	3.56503	Up
ygaM	22.141	64.6406	1.54572	Up		yjeA	1.37242	16.2435	3.56507	Up
ydeH	6.69228	19.5535	1.54686	Up		tyrP	1.05604	12.5005	3.56525	Up
mtlR	36.5481	107.076	1.55077	Up		citG	0.523941	6.236	3.57314	Up
yfcE	8.98141	26.351	1.55284	Up		wzxE	2.3728	28.2756	3.5749	Up
oppD	28.4235	83.4183	1.55328	Up		rimK	3.54233	42.2869	3.57744	Up
grxC	18.5429	54.5357	1.55633	Up		yibO	2.91543	34.8083	3.57765	Up
kefB	5.107	15.0405	1.5583	Up		metI	1.56359	18.7131	3.58111	Up
polB	3.8131	11.2307	1.55841	Up		rsuA	1.432	17.1397	3.58124	Up
yafE	5.85678	17.2641	1.5596	Up		ycfV	1.41498	16.9362	3.58126	Up
narP	5.54512	16.3464	1.55968	Up		leuC	1.18701	14.2154	3.58205	Up
tesB	6.45659	19.1035	1.56499	Up		rplM	161.676	1941.24	3.5858	Up
pqiA	4.05604	12.004	1.56537	Up		murC	3.07271	36.9162	3.58667	Up
yfdZ	17.4288	51.633	1.56682	Up		eda	23.5497	284.148	3.59286	Up
ybdH	2.00268	5.95399	1.57192	Up		trmH	2.17409	26.3211	3.59774	Up
ymcA	0.940261	2.79612	1.57229	Up		thiF	0.639203	7.73881	3.59777	Up
ygiQ	3.53209	10.5043	1.57239	Up		sufC	1.94878	23.5958	3.59789	Up
helD	2.69206	8.00853	1.57283	Up		ansA	1.30715	15.8312	3.59827	Up
cydA	66.4006	198.637	1.58087	Up		proA	6.084	73.6988	3.59855	Up
mazG	4.80358	14.3766	1.58154	Up		yhjO	0.44262	5.36207	3.59865	Up
ycgO	1.856	5.55751	1.58224	Up		wecE	2.67764	32.5383	3.6031	Up
insF-4	2.86617	8.58312	1.58238	Up		dcrB	7.91715	96.771	3.61152	Up
ptsP	8.88806	26.6348	1.58337	Up		yfbT	3.14775	38.5393	3.61394	Up
sbcC	1.69558	5.08291	1.58388	Up		cysS	1.50246	18.407	3.61486	Up
yihX	9.75154	29.2655	1.5855	Up		tolC	10.009	122.785	3.61677	Up
ppsA	54.468	163.561	1.58635	Up		mdoH	5.17559	63.6328	3.61998	Up
serS	44.2502	133.135	1.58914	Up		ycjX	2.37985	29.4027	3.62701	Up
yhcH	3.99915	12.0924	1.59634	Up		yjjA	1.19894	14.8339	3.62907	Up
mutH	2.17409	6.58036	1.59775	Up		yfbR	1.77309	21.9491	3.62982	Up
yfbB	1.90717	5.77317	1.59793	Up		bipA	18.0059	222.929	3.63004	Up
kdsA	11.402	34.5202	1.59815	Up		yieK	0.679299	8.41076	3.63012	Up
sapC	1.54445	4.67591	1.59815	Up		yaeB	2.09751	25.972	3.63021	Up
yjcR	1.28367	3.88681	1.59831	Up		garR	0.514883	6.37621	3.63038	Up
ycdB	0.997106	3.01948	1.59848	Up		purK	0.410272	5.08123	3.63053	Up
ydcR	1.77164	5.3654	1.5986	Up		yccZ	0.378955	4.69348	3.63056	Up
yfgF	0.523688	1.5861	1.5987	Up		ygjE	0.282074	3.49375	3.63063	Up
cydD	3.41342	10.3387	1.59876	Up		yrbG	3.20217	39.6641	3.63071	Up
yejO	1.85279	5.61227	1.59889	Up		yggW	0.760228	9.4168	3.63073	Up
ptr	4.3796	13.2669	1.59896	Up		ycjF	1.23915	15.3492	3.63074	Up
eno	110.874	336.583	1.60204	Up		ycdS	0.320945	3.97603	3.63093	Up
fadB	6.09487	18.5111	1.60272	Up		psd	4.62782	57.7053	3.6403	Up
ygaX	2.65183	8.06359	1.60443	Up		fabH	10.3828	129.777	3.64377	Up
dnaB	5.56856	16.9455	1.60553	Up		yadF	9.96652	124.667	3.64485	Up
nuoB	20.6996	63.2829	1.61221	Up		rpsE	150.117	1884.05	3.64968	Up
yieF	16.4146	50.1983	1.61266	Up		mukB	5.02723	63.1455	3.65084	Up
ldcC	4.95951	15.1743	1.61336	Up		glpK	13.9783	175.891	3.65342	Up
fabI	68.7966	211.009	1.6169	Up		rpsI	240.53	3029.32	3.6547	Up
yhbJ	13.5738	41.6932	1.61899	Up		slt	1.64174	20.6811	3.65502	Up
dcuA	25.2724	77.7089	1.62052	Up		mtgA	2.01472	25.5022	3.66197	Up
yeaE	5.97252	18.3809	1.6218	Up		yfgK	3.91989	49.7419	3.66558	Up
yhgH	7.336	22.608	1.62377	Up		rplR	145.482	1847.86	3.66694	Up
relA	7.8886	24.3297	1.62488	Up		thrC	5.24429	66.6859	3.66856	Up
ucpA	13.8101	42.6339	1.62628	Up		rnpA	13.1393	167.458	3.67184	Up
ydbH	1.60873	4.97368	1.62839	Up		rplI	109.856	1400.39	3.67214	Up
ybaO	5.45425	16.866	1.62867	Up		yeiR	0.904555	11.5771	3.67792	Up
yhfQ	2.42631	7.51191	1.63042	Up		yhbG	6.07822	78.1663	3.68483	Up
rhsA	1.76173	5.4549	1.63056	Up		insD	43.5901	561.2	3.68644	Up
ybiN	3.91527	12.1239	1.63067	Up		rpsA	129.214	1666.25	3.68877	Up
yghO	1.51071	4.6786	1.63085	Up		osmY	45.4216	588.146	3.69472	Up
dcuB	1.24926	3.86921	1.63097	Up		ybbA	7.29108	94.6933	3.69906	Up
yneI	1.59858	4.95127	1.63101	Up		dsbC	2.78032	36.1488	3.70062	Up
ydeP	0.686151	2.12546	1.63118	Up		gnd	8.26729	107.794	3.70472	Up
yghJ	0.328089	1.01632	1.6312	Up		rpmG	204.12	2665.52	3.70693	Up
ybiW	1.27832	3.96003	1.63126	Up		rpsG	247.729	3235.12	3.70698	Up
ygdH	14.682	45.5601	1.63372	Up		sdaC	3.59558	46.9751	3.7076	Up
panB	7.7666	24.1697	1.63784	Up		yhdA	1.22921	16.0765	3.70915	Up
ylaC	40.419	125.81	1.63814	Up		glnB	2.51181	32.9887	3.71517	Up
mreD	11.0114	34.3126	1.63974	Up		yjbH	2.25649	29.669	3.7168	Up
apbA	4.49707	14.0284	1.64129	Up		hflK	14.7879	194.551	3.71766	Up
cca	10.9716	34.2647	1.64295	Up		ycbG	1.39558	18.4105	3.72159	Up
yqgF	8.11851	25.4223	1.64681	Up		yiiX	0.86723	11.4508	3.72289	Up
yqaB	4.8279	15.1392	1.64882	Up		yjaG	1.81359	23.9465	3.72289	Up
ybiX	3.7138	11.6493	1.64928	Up		endA	0.699236	9.23456	3.72319	Up
djlA	2.88588	9.05428	1.64959	Up		ybjI	0.577255	7.62467	3.72339	Up
yeiG	5.58227	17.5147	1.64964	Up		folP	1.09599	14.478	3.72356	Up
focB	2.73982	8.59637	1.64965	Up		fepG	0.448919	5.93032	3.72358	Up
yehM	0.857664	2.69223	1.65032	Up		yhfN	0.432618	5.71506	3.7236	Up
insA-23	0.669703	2.10356	1.65124	Up		cadB	0.314037	4.1489	3.72372	Up
nagC	4.88452	15.3683	1.65367	Up		tdcG	0.305974	4.04239	3.72373	Up
ksgA	15.4337	48.6125	1.65524	Up		ytfL	0.623048	8.23263	3.72394	Up
fadD	5.7585	18.1483	1.65607	Up		argD	1.04676	13.8315	3.72396	Up
menC	18.8114	59.3124	1.65673	Up		wcaM	0.596528	7.88231	3.72396	Up
rnfA	5.56774	17.6134	1.66151	Up		yhbW	3.96476	52.5068	3.7272	Up
dapB	3.42979	10.8553	1.66221	Up		rnfC	1.23447	16.3887	3.73074	Up
holB	2.65302	8.39826	1.66245	Up		fabF	15.7264	209.233	3.73385	Up
gmk	62.7503	198.881	1.66421	Up		gidA	3.58748	47.7641	3.73488	Up
yhdL	11.8045	37.4176	1.66438	Up		fkpA	8.11962	108.197	3.73611	Up
ydhD	42.5335	134.918	1.66541	Up		proB	7.87794	105.464	3.74279	Up
ppx	5.31253	16.8945	1.66908	Up		hemL	6.26204	83.932	3.74452	Up
insF-2	2.86617	9.13348	1.67204	Up		yggU	7.54098	101.253	3.74707	Up
ygiE	11.1451	35.528	1.67255	Up		ycaJ	2.59572	34.9883	3.75267	Up
yjeT	20.837	66.4338	1.67277	Up		mdlB	0.676304	9.12369	3.75387	Up
ygeD	6.0918	19.533	1.68097	Up		yecD	3.86234	52.5887	3.76721	Up
yhbL	7.03581	22.5848	1.68256	Up		ndh	6.77128	92.2349	3.76781	Up
brnQ	8.58962	27.5901	1.68348	Up		nadB	0.501167	6.82943	3.7684	Up
hlpA	56.1223	180.476	1.68516	Up		secG	123.217	1685.56	3.77395	Up
artI	7.3456	23.7054	1.69026	Up		ispC	3.5727	48.981	3.77714	Up
smf	4.23486	13.6718	1.69082	Up		rpoH	45.0647	618.522	3.77876	Up
trxA	66.6232	215.398	1.69291	Up		yajG	2.80578	38.5902	3.78176	Up
ptsO	4.62173	14.9478	1.69343	Up		lldP	1.4693	20.2271	3.78309	Up
ybjL	2.8793	9.31532	1.69389	Up		rplF	210.961	2915.2	3.78855	Up
acnB	94.8556	307.192	1.69534	Up		iscA	33.6668	465.533	3.78949	Up
ygjP	11.6371	37.7598	1.69812	Up		fklB	10.1112	140.015	3.79156	Up
wzzB	20.8819	67.8524	1.70015	Up		topA	6.99355	96.8473	3.79161	Up
yiiS	3.44822	11.2522	1.70628	Up		phnP	1.90717	26.4163	3.79192	Up
yeeZ	15.9288	52.373	1.71719	Up		mdoB	1.53487	21.2729	3.79283	Up
ybbC	2.07583	6.83078	1.71836	Up		sspB	10.6821	148.152	3.79381	Up
acpS	1.94086	6.39026	1.71918	Up		phnK	3.17856	44.0854	3.79386	Up
yigF	1.94086	6.39026	1.71918	Up		tyrB	1.79178	24.8602	3.79437	Up
ytfH	1.94086	6.39026	1.71918	Up		ybgR	7.67279	106.654	3.79704	Up
ycgK	1.74243	5.74111	1.72023	Up		mrcA	1.06157	14.7827	3.79964	Up
ppdD	1.46418	4.82817	1.72138	Up		yqhD	2.58626	36.1072	3.80335	Up
yigI	3.95489	13.0461	1.72191	Up		yfhB	1.9004	26.6595	3.81027	Up
ccmE	1.26248	4.1649	1.72202	Up		yniC	0.757003	10.6216	3.81056	Up
ybiA	1.24924	4.12133	1.72206	Up		kdpE	0.74284	10.423	3.81058	Up
yfiB	3.74751	12.3638	1.72212	Up		bioC	0.639203	8.96996	3.81076	Up
rfaH	3.67052	12.1104	1.72219	Up		yecO	1.30635	18.333	3.81083	Up
ygaD	2.37389	7.83278	1.72227	Up		yphD	0.445561	6.25385	3.81105	Up
ycdY	0.998024	3.29396	1.72268	Up		yfdW	0.339057	4.75935	3.81116	Up
yheR	2.99387	9.88167	1.72274	Up		ypdA	0.238115	3.34251	3.8112	Up
ydjA	10.0637	33.2166	1.72274	Up		mqo	1.97119	27.6795	3.81168	Up
pabA	1.947	6.42651	1.72278	Up		tig	22.3694	315.028	3.81588	Up
yraH	0.920866	3.03963	1.72283	Up		ugpB	30.6224	432.764	3.82092	Up
gspJ	0.913801	3.01634	1.72285	Up		purR	2.58582	36.6571	3.8254	Up
ycjU	0.771715	2.5478	1.72311	Up		atpH	21.2023	300.894	3.82696	Up
atoA	1.57392	5.19639	1.72315	Up		glmM	5.00989	71.1203	3.82741	Up
ymfC	1.56359	5.16232	1.72316	Up		trmD	75.0807	1074.55	3.83915	Up
yabJ	0.71177	2.35006	1.72321	Up		nlpB	13.3583	192.555	3.84946	Up
ung	2.89875	9.57138	1.7233	Up		mukE	2.22832	32.1886	3.85252	Up
yjhP	0.649661	2.14516	1.72333	Up		nanE	1.44942	20.9373	3.85253	Up
ygfG	0.606652	2.00325	1.7234	Up		yfcA	1.16571	16.842	3.85278	Up
nikD	1.25805	4.15439	1.72345	Up		potB	1.13246	16.3619	3.85281	Up
yhjH	1.25144	4.13258	1.72345	Up		menA	0.978893	14.1445	3.85295	Up
yaiO	1.23843	4.08964	1.72346	Up		malK	0.777597	11.2372	3.85312	Up
uxuR	6.81093	22.4926	1.72353	Up		pepB	6.57343	95.0113	3.85338	Up
nikE	2.34278	7.73707	1.72357	Up		yjgP	3.95209	57.2477	3.85653	Up
ydiP	0.499764	1.65049	1.72358	Up		mhpT	0.704061	10.1991	3.8566	Up
pdxK	1.6364	5.40447	1.72363	Up		spoT	2.61603	38.1012	3.86439	Up
ygcQ	1.61422	5.33128	1.72364	Up		hepA	1.45024	21.2021	3.86984	Up
yqcD	2.73982	9.0488	1.72365	Up		exbB	4.64845	67.9788	3.87026	Up
yfhH	3.8357	12.6683	1.72366	Up		ftsY	1.92381	28.1481	3.871	Up
torY	0.395299	1.30563	1.72373	Up		nrdE	1.28389	18.7871	3.87115	Up
rhaR	1.44455	4.77123	1.72374	Up		wzzE	1.68132	24.6446	3.87361	Up
hcr	0.925643	3.05733	1.72374	Up		ydcZ	1.41212	20.9565	3.89146	Up
ydjG	0.911477	3.01056	1.72375	Up		yfaZ	1.03263	15.3357	3.8925	Up
eutG	0.360605	1.19108	1.72378	Up		yeaZ	0.716048	10.6384	3.89308	Up
yegU	1.32656	4.38175	1.72382	Up		nrdF	0.46833	6.95995	3.89348	Up
araF	1.80217	5.95274	1.72382	Up		napA	0.156109	2.32005	3.89353	Up
flgI	0.79313	2.61985	1.72385	Up		hemB	3.21452	48.1596	3.90515	Up
hsdM	0.256569	0.847501	1.72387	Up		yrbB	10.9699	164.802	3.90911	Up
aslB	0.6878	2.27206	1.72394	Up		rpsL	286.856	4315.17	3.91102	Up
yeiJ	0.678013	2.23975	1.72395	Up		amiC	2.36606	35.5932	3.91104	Up
uidC	0.668501	2.20833	1.72395	Up		tatC	4.31184	65.0947	3.91616	Up
ygcS	0.626323	2.06905	1.72399	Up		pspA	31.79	480.391	3.91756	Up
celB	0.922459	3.04746	1.72405	Up		pdxA	2.7032	40.9245	3.92022	Up
waaA	4.29648	14.1944	1.72409	Up		ybjX	3.59065	54.484	3.92352	Up
ygbN	1.52947	5.05296	1.7241	Up		alaS	7.1923	109.176	3.92406	Up
melB	1.47273	4.86559	1.72412	Up		priC	1.07942	16.3856	3.9241	Up
yeiQ	1.68795	5.57674	1.72415	Up		prlC	2.90309	44.1262	3.92597	Up
ccmF	1.2271	4.05453	1.72428	Up		yicM	0.616598	9.42045	3.93339	Up
aegA	1.4027	4.63479	1.7243	Up		pnuC	4.78176	73.3102	3.9384	Up
acrF	1.10579	3.6541	1.72444	Up		yjbN	2.12412	32.6262	3.94109	Up
rpsO	446.209	1482.34	1.73208	Up		phoR	5.8515	90.4839	3.95078	Up
glmU	12.629	41.9759	1.73282	Up		fkpB	7.06022	109.439	3.95427	Up
aspC	15.0956	50.266	1.73545	Up		atpA	36.3902	564.207	3.9546	Up
insA-8	0.446874	1.49053	1.73789	Up		hslV	10.6964	165.916	3.95526	Up
yibK	10.3178	34.4637	1.73994	Up		lolA	5.1282	79.7115	3.95826	Up
ubiF	8.02842	26.824	1.74034	Up		rplS	96.8817	1516.13	3.96803	Up
hybE	22.0226	73.671	1.74211	Up		cyoA	7.61149	119.225	3.96937	Up
glgX	10.8567	36.3862	1.74481	Up		smp	0.79755	12.5064	3.97095	Up
sdhA	17.7494	59.4939	1.74497	Up		farR	0.679299	10.6536	3.97115	Up
pntB	14.3864	48.439	1.75146	Up		eutC	0.517118	8.11154	3.97141	Up
pntA	11.2313	37.9924	1.75819	Up		rfbB	0.401967	6.30595	3.97156	Up
yieM	2.8468	9.64068	1.75979	Up		rplA	99.8636	1567.7	3.97255	Up
yoaA	2.29291	7.77717	1.76207	Up		rpsF	113.071	1780.48	3.97696	Up
pmbA	5.56298	18.8897	1.76367	Up		hns	19.7534	311.745	3.98019	Up
infA	82.6312	280.631	1.76392	Up		yigP	4.36755	68.9676	3.98102	Up
metF	4.11836	14.0275	1.76812	Up		apt	6.03824	95.4975	3.98326	Up
hemN	8.49908	28.9573	1.76855	Up		sseB	3.07992	48.821	3.98654	Up
yhbH	19.4574	66.4363	1.77165	Up		entF	1.06655	16.9282	3.98841	Up
ybiP	1.80315	6.17032	1.77483	Up		dedD	3.06669	48.7279	3.98999	Up
tdcE	1.19211	4.07977	1.77497	Up		hipA	0.634666	3.49427	2.46092	Up
yqeF	4.71521	16.1762	1.77848	Up		yhbO	3.32857	53.4572	4.00541	Up
osmC	112.489	385.935	1.77857	Up		rffH	2.08629	33.5912	4.00907	Up
recB	3.31005	11.3799	1.78156	Up		ispB	2.76598	45.0467	4.02556	Up
yhdP	3.07311	10.5654	1.78158	Up		tufA	171.76	2797.59	4.02572	Up
hemH	2.79848	9.62873	1.7827	Up		lspA	14.3862	235.692	4.03415	Up
ybbB	1.9893	6.84515	1.78282	Up		iscS	11.2303	184.152	4.03543	Up
yaaU	0.629634	2.16664	1.78287	Up		ymgD	8.04082	131.876	4.0357	Up
minC	12.1712	41.9625	1.78563	Up		yejG	4.82123	79.1951	4.03794	Up
yqcB	3.35321	11.5771	1.78766	Up		yceB	9.81485	161.577	4.04111	Up
pssA	14.796	51.1028	1.7882	Up		dppC	2.53027	41.7158	4.04323	Up
ynfF	1.76475	6.09653	1.78852	Up		phnG	1.39558	23.0132	4.04352	Up
yfjG	6.3796	22.0989	1.79244	Up		tag	0.973552	16.0661	4.04462	Up
yohI	2.37866	8.24958	1.79417	Up		yrdC	0.950252	15.6821	4.04466	Up
yhhI	1.5837	5.49317	1.79434	Up		yjaH	2.14795	35.4613	4.04521	Up
yciS	12.7037	44.1325	1.79659	Up		sapF	0.58577	9.67132	4.04531	Up
yccW	3.54513	12.3617	1.80197	Up		frmB	2.24349	37.0465	4.04552	Up
insE-5	0.794074	2.76919	1.80212	Up		sotB	0.359517	5.93702	4.04561	Up
ygaH	10.2621	35.7901	1.80223	Up		yjeH	0.337138	5.56754	4.04563	Up
secB	44.8211	156.552	1.80439	Up		arsB	0.326962	5.39952	4.04564	Up
fdhE	12.6723	44.2721	1.80472	Up		yibP	0.672274	11.1036	4.04583	Up
cpdA	13.7771	48.1506	1.80528	Up		glnA	6.18515	102.905	4.05636	Up
ftsL	8.44986	29.539	1.80562	Up		fhuA	3.14163	52.3142	4.05762	Up
treF	4.18003	14.6237	1.80672	Up		vacJ	7.03023	117.136	4.05847	Up
insA-11	0.222929	0.781894	1.81039	Up		nusB	6.40754	106.929	4.06074	Up
rnt	3.16868	11.1156	1.81063	Up		rplW	137.449	2298.7	4.06385	Up
yfcH	9.22631	32.3713	1.81089	Up		nfnB	2.34534	39.362	4.06893	Up
yceA	5.00842	17.5785	1.81138	Up		yihE	4.07015	68.7152	4.07748	Up
yfbE	1.48713	5.21968	1.81143	Up		metA	0.974887	16.5015	4.08122	Up
abgA	1.2829	4.50313	1.81152	Up		fes	0.770057	13.0359	4.08138	Up
yehU	0.959834	3.36944	1.81165	Up		pfkA	6.52965	111.416	4.09281	Up
ylaB	2.11095	7.4104	1.81166	Up		yebO	3.89157	66.4363	4.09355	Up
ygfT	0.829493	2.91198	1.8117	Up		yaaX	3.54945	60.7613	4.09749	Up
fhlA	1.51874	5.33197	1.81179	Up		sppA	0.86097	14.7563	4.09922	Up
cusA	0.969931	3.40544	1.81189	Up		yeiI	1.20165	20.6733	4.10468	Up
yebG	11.3114	39.8877	1.81817	Up		yajI	1.04166	18.0478	4.11487	Up
ybfE	10.9699	38.7186	1.81948	Up		hycC	0.219279	3.80229	4.11603	Up
uraA	2.28814	8.09923	1.82361	Up		gltP	2.87865	49.9288	4.11641	Up
metE	3.46026	12.2917	1.82873	Up		gltB	3.11599	54.0632	4.11688	Up
katE	53.5749	190.353	1.82905	Up		nrdA	1.88132	32.9428	4.13015	Up
insF-5	1.97674	7.03188	1.83079	Up		yhiN	1.06549	18.7717	4.13897	Up
rhsE	0.734343	2.61439	1.83195	Up		sdaB	1.52555	26.9637	4.14362	Up
dsbD	3.80834	13.5663	1.83279	Up		rplC	240.922	4274.56	4.14914	Up
murB	9.44687	33.6881	1.83433	Up		chaA	1.5809	28.069	4.15016	Up
uvrB	6.65592	23.7724	1.83658	Up		ppiD	2.98616	53.0345	4.15057	Up
slyA	6.004	21.4468	1.83677	Up		trpB	1.43344	25.748	4.16691	Up
kbl	15.3623	54.8824	1.83695	Up		dnaK	34.6877	623.2	4.1672	Up
yjjX	3.29785	11.7902	1.83799	Up		manA	4.01426	72.1584	4.16796	Up
fimE	2.67953	9.58259	1.83844	Up		mrcB	1.68747	30.3726	4.16984	Up
ycjL	1.88703	6.75082	1.83895	Up		gyrA	4.115	74.4256	4.17683	Up
iciA	3.0755	11.0045	1.8392	Up		aroG	12.9382	234.775	4.18157	Up
ygiP	1.45632	5.21093	1.83921	Up		hisA	0.660467	11.994	4.18268	Up
intB	2.1566	7.7181	1.83949	Up		ddg	1.48046	26.8933	4.18313	Up
insB-29	0.534033	1.91241	1.84039	Up		lyxK	0.274916	4.9941	4.18316	Up
torS	0.841375	3.02154	1.84446	Up		rhlE	1.52947	28.0435	4.19656	Up
tolA	17.1557	61.8307	1.84964	Up		wecB	2.29513	42.3314	4.20508	Up
leuA	2.85819	10.302	1.84975	Up		tufB	120.503	2233.36	4.21207	Up
argE	5.98561	21.6275	1.8533	Up		hemF	1.01649	18.8837	4.21547	Up
insB-5	0.359478	1.29915	1.85359	Up		gutQ	0.929254	17.2641	4.21556	Up
ybiJ	10.8197	39.1962	1.85705	Up		bioB	0.846687	15.7308	4.21562	Up
tadA	5.25387	19.0738	1.86014	Up		deaD	14.3496	266.654	4.21589	Up
yfaY	5.32704	19.3584	1.86155	Up		lpdA	32.3732	604.972	4.224	Up
ybjT	4.34281	15.7831	1.86168	Up		nrdD	0.551997	10.3345	4.22666	Up
insA-5	0.446874	1.62414	1.86174	Up		rplY	201.001	3763.53	4.22681	Up
yjdA	0.879188	3.19552	1.86181	Up		yhbZ	4.0266	75.4284	4.22747	Up
glcC	4.40294	16.098	1.87034	Up		rpsJ	358.943	6728.56	4.22847	Up
rlpA	8.41093	30.7618	1.8708	Up		yfiF	2.97373	55.7802	4.22941	Up
insK-4	0.63644	2.33083	1.87275	Up		envZ	2.16344	40.7148	4.23415	Up
ygjU	3.74997	13.7964	1.87934	Up		lexA	3.46862	65.8419	4.24657	Up
ybaY	37.056	136.695	1.88318	Up		phnF	0.675447	12.8234	4.24679	Up
yeaO	4.72603	17.4715	1.8863	Up		yqiG	0.157345	2.98795	4.24715	Up
ybaZ	3.70103	13.7138	1.88963	Up		yeaP	0.431053	8.18565	4.24716	Up
mltD	15.6802	58.154	1.89093	Up		ycjK	0.292457	5.55422	4.24729	Up
ilvH	2.42216	8.99067	1.89213	Up		dacB	0.866536	16.4605	4.2476	Up
yfiR	2.21908	8.23835	1.89239	Up		nadE	1.69864	32.7237	4.26788	Up
mdaB	1.85598	6.89226	1.8928	Up		thyA	2.38979	46.3662	4.27812	Up
ccmA	5.02011	18.6452	1.89301	Up		mhpE	0.437382	8.54655	4.28838	Up
ycdC	1.61665	6.00446	1.89303	Up		cspA	96.0172	1878.82	4.29039	Up
ribC	4.81706	17.8919	1.89308	Up		accB	28.6845	563.458	4.29597	Up
yodA	3.14775	11.6918	1.8931	Up		hflB	24.8727	488.719	4.29637	Up
hisM	1.37417	5.10467	1.89326	Up		ftsX	2.48683	48.9457	4.2988	Up
dcuR	1.36629	5.07541	1.89326	Up		ompR	8.88033	175.004	4.30063	Up
insA-22	1.22677	4.55723	1.89329	Up		yfeZ	1.41212	27.942	4.3065	Up
flgF	1.27831	4.74885	1.89334	Up		yraP	2.82799	56.009	4.30781	Up
yjjP	1.2449	4.62486	1.89338	Up		ybjG	2.67953	53.0724	4.30791	Up
yafT	1.2132	4.50718	1.89341	Up		yqjI	1.67344	33.147	4.30799	Up
glpG	4.5081	16.7498	1.89355	Up		hemK	0.560946	11.114	4.30837	Up
ilvY	6.15091	22.8554	1.89366	Up		lrhA	0.481582	9.54236	4.30849	Up
tus	1.94967	7.24461	1.89368	Up		rpsK	88.8225	1765.87	4.31331	Up
ynjI	0.846687	3.14625	1.89373	Up		rpmB	40.0279	798.558	4.31832	Up
yojL	1.66371	6.18258	1.89381	Up		malZ	1.10208	22.0903	4.32511	Up
yjiO	0.689792	2.56346	1.89386	Up		truB	3.34344	67.0493	4.32582	Up
yibH	1.52036	5.65012	1.89387	Up		ybiL	1.37023	27.5052	4.32721	Up
ynjB	2.20996	8.21315	1.89392	Up		rpoD	9.99038	200.995	4.33048	Up
ygeZ	0.601043	2.23374	1.89392	Up		recR	4.36755	88.192	4.33575	Up
yhjV	1.32944	4.94091	1.89396	Up		rplT	100.383	2038.65	4.34403	Up
uhpC	2.54514	9.45954	1.89403	Up		gatD	2.11657	42.9975	4.34445	Up
hofB	1.80293	6.70103	1.89404	Up		rplD	163.343	3330.14	4.34961	Up
yliE	0.376164	1.39811	1.89404	Up		treB	2.91651	59.9822	4.36222	Up
yegB	1.75856	6.53619	1.89406	Up		phnE	1.14884	23.7121	4.36737	Up
norM	3.64252	13.5385	1.89406	Up		dapF	1.70675	35.2285	4.36742	Up
narQ	1.90042	7.06403	1.89417	Up		basS	0.399273	8.24168	4.36749	Up
menD	3.8781	14.4154	1.89419	Up		glpB	0.336187	6.93977	4.36755	Up
yehI	0.623956	2.31954	1.89432	Up		yeaJ	0.27619	5.7014	4.36758	Up
ycfL	19.7285	73.6094	1.89961	Up		cpxP	48.1826	1004.83	4.3823	Up
cysE	14.2905	53.3321	1.89995	Up		flgD	0.716048	14.9726	4.38612	Up
pbpG	9.22283	34.4718	1.90214	Up		malM	1.48046	30.968	4.38666	Up
insF-1	1.948	7.28713	1.90336	Up		priB	114.638	2401.98	4.38907	Up
ygjF	12.6769	47.5362	1.90682	Up		rpsR	76.8517	1610.79	4.38955	Up
fldB	9.89335	37.1841	1.91015	Up		cirA	1.19429	25.1287	4.39511	Up
ftsB	15.4718	58.2078	1.91157	Up		rplB	101.176	2135.3	4.3995	Up
pgi	17.4574	65.8061	1.91438	Up		spr	7.72457	164.007	4.40816	Up
znuA	6.7958	25.6534	1.91643	Up		gloA	1.69296	36.2628	4.42087	Up
ebgR	3.17776	11.9961	1.91648	Up		ispF	1.26248	27.0713	4.42243	Up
glnD	3.03018	11.4439	1.9171	Up		ftsI	1.13787	24.5025	4.42852	Up
insB-3	0.73768	2.78937	1.91887	Up		zntA	1.24926	27.1258	4.44052	Up
serC	9.61248	36.385	1.92036	Up		hslU	8.49881	184.763	4.44227	Up
uhpA	4.53382	17.2116	1.92458	Up		entB	1.62155	35.2562	4.44243	Up
yceG	2.16269	8.21536	1.9255	Up		trpA	1.17144	25.6288	4.45141	Up
ybiU	1.6711	6.34878	1.92568	Up		ybhC	12.8181	281.595	4.45737	Up
hemA	3.37048	12.8052	1.9257	Up		pta	8.80325	194.006	4.46192	Up
minD	12.1794	46.449	1.9312	Up		recA	9.22415	203.46	4.46319	Up
ruvA	6.88699	26.2888	1.9325	Up		glyQ	4.99674	110.714	4.46971	Up
ygiD	2.30872	8.81601	1.93303	Up		hmpA	0.359517	8.01494	4.47856	Up
rluC	3.74594	14.3065	1.93327	Up		ilvD	0.432096	9.63534	4.47891	Up
kch	2.70406	10.3291	1.93352	Up		ybhF	1.16004	26.0624	4.48972	Up
nlpD	204.834	782.663	1.93394	Up		yjeB	3.11995	70.7137	4.50239	Up
yhcB	44.2043	168.943	1.93428	Up		prlA	99.1517	2248.63	4.50327	Up
insA-16	1.22677	4.69084	1.93498	Up		yfcJ	0.363909	8.26307	4.50503	Up
insA-27	1.22677	4.69084	1.93498	Up		fusA	96.8903	2201	4.50566	Up
yggH	7.51414	28.7602	1.93639	Up		murF	3.07463	69.9625	4.5081	Up
malF	2.91543	11.165	1.9372	Up		rpoB	14.078	322.853	4.51936	Up
yhdN	6.22729	23.9075	1.94079	Up		rpsS	86.0365	1980.77	4.52497	Up
yqaA	4.6194	17.7683	1.94353	Up		iscU	7.51858	173.329	4.52691	Up
rplE	602.024	2316.13	1.94382	Up		ruvC	2.1986	50.788	4.52983	Up
gmhB	4.75086	18.2958	1.94525	Up		atpF	20.8615	486.037	4.54215	Up
coaE	2.52787	9.73627	1.94545	Up		recF	1.62956	38.0162	4.54406	Up
ygfM	1.83848	7.08321	1.94589	Up		ytfM	0.464981	10.8486	4.54419	Up
yjbC	1.58557	6.10948	1.94605	Up		umuC	0.333365	7.79906	4.54813	Up
yraK	1.19762	4.61539	1.94628	Up		phnI	1.23487	28.8926	4.54827	Up
hofC	1.06549	4.1064	1.94636	Up		emrR	5.34825	125.32	4.55041	Up
hcaD	1.06549	4.1064	1.94636	Up		ea8.5	8.31324	195.578	4.55619	Up
ycgF	1.05604	4.07	1.94636	Up		secD	3.89513	91.8948	4.56024	Up
caiT	0.813288	3.13471	1.94649	Up		yrbC	7.32429	173.748	4.56816	Up
uxaA	1.66049	6.40039	1.94655	Up		rplL	65.4857	1554.41	4.56904	Up
citA	2.19938	8.47802	1.94663	Up		yfiA	39.3618	937.692	4.57425	Up
hrpB	3.67991	14.1869	1.94682	Up		lnt	1.06496	25.7282	4.59448	Up
crp	48.3446	187.003	1.95164	Up		frmA	3.13053	75.729	4.59637	Up
yrbK	14.1396	54.7125	1.95213	Up		ygaC	4.82123	116.813	4.59866	Up
folD	6.932	26.8577	1.95399	Up		atpG	20.3537	494.013	4.60119	Up
hda	6.49571	25.2046	1.95613	Up		rpsM	62.4609	1522.48	4.60733	Up
gpsA	22.7177	88.1878	1.95676	Up		ygjT	1.39383	34.1444	4.61452	Up
yfcY	3.20711	12.4497	1.95677	Up		lon	6.87051	168.571	4.6168	Up
ptsG	34.6576	134.546	1.95686	Up		manB	0.611847	15.0324	4.61876	Up
malP	6.80953	26.4652	1.95847	Up		nusA	4.15108	102.233	4.62223	Up
insB-10	0.534033	2.0773	1.95971	Up		marR	1.50107	37.1195	4.62811	Up
dnaQ	4.67451	18.1926	1.96046	Up		macA	0.388849	9.63186	4.63053	Up
yebT	2.05248	7.99356	1.96147	Up		rdgC	0.999427	24.756	4.63053	Up
purF	2.97502	11.6165	1.9652	Up		fhuB	0.600203	14.8723	4.63103	Up
dinG	3.47398	13.5939	1.9683	Up		tsf	32.7261	817.862	4.64334	Up
yniB	4.20312	16.4728	1.97055	Up		yqeG	0.691795	17.4815	4.65934	Up
yhdE	7.19924	28.2219	1.9709	Up		gshB	1.89538	48.4524	4.67601	Up
btuD	2.58425	10.1339	1.97137	Up		rsmC	0.855812	21.907	4.67795	Up
yrfD	2.45128	9.61289	1.97143	Up		thrA	2.36502	60.6101	4.67963	Up
rtcA	1.74283	6.83625	1.97177	Up		fruB	1.14762	29.6952	4.69351	Up
yiaO	3.61792	14.1913	1.97177	Up		acrB	6.77512	175.973	4.69896	Up
dgoT	1.30397	5.11552	1.97197	Up		wcaD	1.39975	36.4141	4.70126	Up
mntH	2.74298	10.7609	1.97198	Up		rpsD	69.0924	1809.36	4.71081	Up
insB-27	0.641275	2.52831	1.97916	Up		groEL	25.6243	673.634	4.71638	Up
moeA	4.1263	16.2825	1.9804	Up		recO	0.671639	17.7407	4.72323	Up
insK-5	0.63644	2.51962	1.98511	Up		hisG	0.508293	13.4284	4.72348	Up
slyX	11.8045	46.772	1.98631	Up		htpX	14.0819	375.854	4.73826	Up
holA	6.41794	25.4404	1.98694	Up		ybhG	1.33648	35.6832	4.73873	Up
glcD	1.37102	5.43556	1.98718	Up		ygdI	19.213	514.665	4.74348	Up
pspD	10.9907	43.5861	1.98758	Up		thrB	2.91254	78.5634	4.75351	Up
insB-13	0.679495	2.69682	1.98872	Up		ydhA	2.68034	72.5321	4.75813	Up
yaeP	19.0547	75.7297	1.99071	Up		fhuD	0.514883	14.0275	4.76787	Up
barA	2.23298	8.87782	1.99124	Up		coaA	0.473919	12.912	4.76793	Up
ubiD	9.36545	37.3141	1.9943	Up		lplA	0.435783	11.8734	4.76798	Up
mioC	17.3558	69.1603	1.99453	Up		ydgR	3.00919	82.4745	4.7765	Up
fre	4.24475	16.9362	1.99636	Up		wecC	1.67581	45.9499	4.77713	Up
yiaV	2.28048	9.10291	1.99699	Up		rpoC	19.0668	526.054	4.78608	Up
hemX	6.37342	25.442	1.99707	Up		solA	0.775068	21.4411	4.78991	Up
ybaJ	14.042	56.127	1.99895	Up		hflC	6.6324	184.82	4.80045	Up
insB-9	0.281898	1.129	2.0018	Up		aceF	30.7549	859.842	4.80518	Up
fimA	22.3286	89.6103	2.00477	Up		yabB	2.72717	76.4588	4.80921	Up
dgt	4.05681	16.3078	2.00714	Up		yfhJ	19.0547	545.253	4.83871	Up
yciK	5.08563	20.4683	2.00889	Up		infB	6.78172	194.214	4.83985	Up
argB	4.95343	19.9366	2.00892	Up		yebC	2.627	75.3624	4.84236	Up
argA	2.51824	10.1395	2.0095	Up		sms	0.903794	25.9386	4.84296	Up
adiA	1.37816	5.55002	2.00975	Up		ygaZ	0.660467	19.0813	4.85253	Up
yciF	10.5767	42.6557	2.01185	Up		frvX	0.408864	11.8154	4.8529	Up
hpt	22.0659	89.2997	2.01684	Up		trxB	1.39383	40.2827	4.85303	Up
insK-2	0.63644	2.57928	2.01887	Up		aroA	0.657433	19.0023	4.85319	Up
pepP	12.9741	52.5957	2.01931	Up		murA	2.68879	77.8169	4.85505	Up
ybjC	7.78304	31.6364	2.02318	Up		ycaO	0.913811	26.6061	4.86372	Up
udk	6.42271	26.1088	2.02328	Up		rho	6.04966	176.823	4.86931	Up
yfjF	7.54098	30.6829	2.02461	Up		ppc	1.89191	55.3037	4.86946	Up
ushA	2.45381	9.99931	2.02681	Up		nadA	2.10907	61.6553	4.86955	Up
ldhA	7.65888	31.2514	2.02872	Up		secA	2.70555	79.4696	4.87641	Up
phoQ	3.20339	13.074	2.02903	Up		rplJ	51.0366	1499.47	4.87678	Up
yqjD	55.4508	226.494	2.03019	Up		rplV	94.3789	2788.66	4.88496	Up
nanT	5.08016	20.7528	2.03036	Up		ubiA	0.52859	15.7099	4.89338	Up
insK-6	0.63644	2.60151	2.03125	Up		ptsA	0.155094	4.6098	4.89349	Up
yidQ	13.1083	53.7661	2.03622	Up		fecC	0.891022	26.4866	4.89366	Up
sohA	2.5656	10.5266	2.03667	Up		atpE	15.1413	453.072	4.90318	Up
insA-17	0.446874	1.83634	2.03889	Up		gntU	0.936972	28.1157	4.90723	Up
insA-4	0.446874	1.83634	2.03889	Up		yjfH	1.33565	40.244	4.91316	Up
slyB	68.5499	281.976	2.04035	Up		rplO	123.08	3777.28	4.93968	Up
ycbL	32.4781	133.604	2.04043	Up		atpC	20.8243	640.253	4.9423	Up
insB-1	0.679495	2.79617	2.04092	Up		rbfA	3.48477	107.644	4.94906	Up
moaE	2.79107	11.5066	2.04357	Up		yhgI	3.77062	117.463	4.96126	Up
yecI	5.8186	23.9999	2.04428	Up		nadD	0.802926	25.1811	4.97093	Up
ogt	1.12002	4.61986	2.04432	Up		dppB	0.868289	27.3646	4.97799	Up
ydeS	1.06973	4.41277	2.04444	Up		exbD	3.11995	100.285	5.00644	Up
fimF	1.06973	4.41277	2.04444	Up		mutM	0.582904	18.7668	5.00878	Up
ampD	3.01917	12.4563	2.04465	Up		dtd	1.4824	48.2682	5.02507	Up
ubiX	2.87348	11.8561	2.04476	Up		ybbN	2.71484	91.0076	5.06705	Up
yieJ	1.8275	7.5407	2.04483	Up		wcaK	0.988828	33.3006	5.07368	Up
yfaT	0.836769	3.4529	2.04491	Up		yrbD	3.01917	102.141	5.08027	Up
hyfE	0.787012	3.24778	2.045	Up		galU	4.51602	152.903	5.08142	Up
yaiV	0.757003	3.12406	2.04505	Up		rplQ	34.3748	1164.19	5.08183	Up
citB	0.738237	3.04669	2.04509	Up		rpoA	68.9291	2355.29	5.09465	Up
narL	3.93466	16.2385	2.04511	Up		ssb	6.30463	215.446	5.09477	Up
alsE	0.716048	2.9552	2.04513	Up		aceE	16.654	575.345	5.11049	Up
gspO	1.48558	6.13124	2.04515	Up		ppa	4.27862	147.824	5.11059	Up
ylbH	0.695155	2.86904	2.04516	Up		wzxC	1.1148	38.5179	5.11067	Up
ygcF	3.76071	15.5214	2.04518	Up		yncE	1.65217	57.3033	5.11618	Up
flgG	0.609757	2.51684	2.04531	Up		prfC	1.53891	53.3863	5.11649	Up
yfaU	0.588665	2.42984	2.04534	Up		ugpE	2.75248	96.3594	5.12962	Up
ybgL	3.9844	16.4466	2.04535	Up		yaiY	3.176	111.629	5.13536	Up
yjiC	0.5636	2.32645	2.04539	Up		mgtA	2.14367	75.3805	5.13604	Up
yfcI	0.514883	2.12547	2.04547	Up		soxS	5.61122	197.708	5.13891	Up
ybbS	0.489497	2.02073	2.0455	Up		pheS	2.72381	96.4178	5.1456	Up
yidA	3.4799	14.3657	2.04551	Up		wecD	1.02376	36.3207	5.14884	Up
ydjH	0.475812	1.96426	2.04552	Up		fumB	0.246487	8.75168	5.14998	Up
ssuA	0.46833	1.93339	2.04554	Up		rpsC	65.7922	2340.73	5.1529	Up
xni	1.65153	6.81797	2.04554	Up		pstB	8.04926	289.438	5.16825	Up
nhoA	2.20201	9.0906	2.04555	Up		dsbA	4.98509	180.352	5.17705	Up
alsC	0.455788	1.88164	2.04556	Up		edd	2.21224	80.4657	5.18479	Up
ytfT	0.432618	1.78603	2.04559	Up		uhpT	1.19595	44.2018	5.20788	Up
yhgA	1.57162	6.48832	2.04559	Up		hscB	2.23995	83.2328	5.21561	Up
ycjV	0.403328	1.66515	2.04563	Up		ispH	1.42156	53.6042	5.2368	Up
cbl	0.947738	3.91281	2.04564	Up		phnD	0.435783	16.5508	5.24715	Up
yhhI-1	0.380164	1.56955	2.04566	Up		yfcL	4.30192	163.844	5.2512	Up
emrK	0.369552	1.52575	2.04567	Up		yrbE	3.04838	116.274	5.25334	Up
mrr	2.98555	12.3264	2.04568	Up		yidC	4.43506	170.351	5.26341	Up
yjfF	0.894367	3.69258	2.04569	Up		rplP	63.428	2436.61	5.26361	Up
ybbY	0.323413	1.3353	2.04571	Up		acrA	3.34456	128.542	5.26428	Up
yliF	0.315701	1.30347	2.04573	Up		pstS	31.3238	1220.38	5.28393	Up
fdrA	0.242969	1.0032	2.04577	Up		yrdA	0.998024	39.5264	5.3076	Up
yehP	0.760228	3.139	2.0458	Up		rpmD	78.9227	3128.37	5.30883	Up
abrB	1.68132	6.94222	2.0458	Up		yhgF	1.51535	61.3377	5.33905	Up
yfeG	1.66954	6.89359	2.0458	Up		rpsQ	67.8827	2759.04	5.34498	Up
yehL	1.20165	4.96167	2.04581	Up		rplU	9.2831	382.652	5.36528	Up
yhdY	1.18178	4.87966	2.04582	Up		phoA	4.68933	194.47	5.37402	Up
yhiI	6.15268	25.4057	2.04587	Up		glyS	3.43347	143.943	5.38969	Up
dacD	1.47334	6.08384	2.04589	Up		accC	10.2252	428.68	5.3897	Up
ycdQ	0.632979	2.61376	2.0459	Up		frmR	4.45667	187.586	5.39544	Up
yedV	0.615006	2.53957	2.04591	Up		hscA	2.16008	91.0561	5.3976	Up
cusC	0.60717	2.50722	2.04592	Up		yjiY	0.731443	30.9639	5.4037	Up
purT	1.81914	7.51189	2.04592	Up		ea22	7.10464	300.934	5.40454	Up
cadC	0.53253	2.19908	2.04597	Up		atpD	15.3629	651.186	5.40555	Up
lysA	1.67581	6.92025	2.04597	Up		ugpQ	2.39489	104.426	5.44638	Up
aldH	1.10703	4.57173	2.04605	Up		lysC	0.309953	13.5643	5.45162	Up
caiC	1.04168	4.30193	2.04607	Up		parE	0.632048	28.1612	5.47753	Up
rng	3.36784	13.9089	2.04611	Up		fpr	0.649661	29.0478	5.4826	Up
priA	3.03379	12.531	2.04631	Up		gam	8.11851	367.953	5.50216	Up
yehS	14.3423	59.5002	2.05262	Up		ea10	4.15156	189.551	5.51279	Up
add	9.76372	40.6813	2.05886	Up		lysS	2.43412	112.218	5.52676	Up
ypfI	2.74977	11.5198	2.06673	Up		pstC	6.55532	306.233	5.54582	Up
nfi	8.27344	34.7677	2.07119	Up		pspC	6.56972	311.509	5.5673	Up
insB-19	0.640705	2.69566	2.07291	Up		galP	0.596528	28.8194	5.59431	Up
shiA	2.87094	12.1195	2.07774	Up		bet	7.88527	381.85	5.5977	Up
trkH	4.83949	20.4569	2.07966	Up		rpmC	126.288	6236.36	5.62591	Up
birA	5.11045	21.676	2.08458	Up		fdx	2.5656	128.423	5.64546	Up
insB-12	0.679495	2.88563	2.08635	Up		wcaB	1.22357	61.5607	5.65284	Up
argG	6.54105	27.7849	2.08671	Up		rpmA	11.2932	581.162	5.68541	Up
yfeV	2.0366	8.65104	2.08671	Up		usg	1.31195	69.1541	5.72003	Up
putP	3.54003	15.07	2.08985	Up		pstA	3.60358	191.793	5.73398	Up
nuoG	13.6651	58.1931	2.09035	Up		sbmA	0.348987	19.0182	5.76806	Up
gumD	9.22283	39.2818	2.09058	Up		prfB	1.5844	86.6288	5.77284	Up
guaA	25.8871	110.282	2.09089	Up		yliG	0.31654	17.5116	5.78978	Up
dam	3.3494	14.2884	2.09287	Up		eco	5.30182	294.515	5.79571	Up
sohB	4.6072	19.7156	2.09738	Up		recJ	0.697421	38.8626	5.80021	Up
ybcL	1.00646	4.31824	2.10115	Up		proX	1.79537	100.455	5.80613	Up
fecE	3.12846	13.4307	2.10201	Up		lpxK	0.452327	25.3948	5.81102	Up
argC	4.42163	18.9872	2.10238	Up		htpG	3.83246	217.885	5.82915	Up
intD	1.84736	7.93349	2.10249	Up		ygiM	1.68528	96.3186	5.83675	Up
fsr	1.74453	7.4921	2.10253	Up		rpmF	51.0842	3013.85	5.88259	Up
xseA	4.56476	19.6056	2.10265	Up		ispD	0.695155	42.4604	5.93264	Up
nuoI	14.4556	62.1944	2.10516	Up		pspE	3.01689	187.123	5.95478	Up
hemD	5.91063	25.4823	2.10811	Up		bioA	1.30755	82.3413	5.97668	Up
hsdR	1.4007	6.05301	2.1115	Up		exo	8.1196	521.017	6.00378	Up
yebK	2.12348	9.20498	2.11598	Up		sulA	1.14149	74.3887	6.02609	Up
malG	2.05923	8.92665	2.11601	Up		wcaL	0.348987	25.3576	6.1831	Up
yfiN	1.38752	6.01609	2.11632	Up		ugpC	2.04392	149.885	6.19637	Up
baeS	1.18406	5.13424	2.11641	Up		ycfJ	2.08323	154.408	6.21178	Up
mdlA	1.81361	7.86496	2.11658	Up		yjbF	0.808375	60.0437	6.21484	Up
lamB	7.18278	31.2109	2.11944	Up		phoU	3.37683	265.944	6.29931	Up
yiiD	7.95923	34.5998	2.12006	Up		wcaA	0.555713	47.7114	6.42385	Up
mfd	3.2979	14.3498	2.12141	Up		zwf	0.838084	72.9094	6.44287	Up
rnd	4.22122	18.3816	2.12253	Up		yhcN	5.19072	455.995	6.45694	Up
yrfE	14.4769	63.1732	2.12556	Up		tkrA	0.459303	42.4714	6.5309	Up
cdsA	18.917	82.5618	2.12579	Up		ibpA	16.4611	1637.41	6.63621	Up
yfeO	2.35937	10.2999	2.12616	Up		yebE	0.771715	78.9787	6.67725	Up
ompA	1735.33	7607.23	2.13216	Up		fecA	0.671644	69.1166	6.68519	Up
yjhQ	3.07107	13.5148	2.13773	Up		wza	1.13666	117.908	6.69672	Up
yhjB	2.63993	11.6199	2.13803	Up		wzc	0.726979	80.1648	6.78491	Up
citE	0.501869	2.20989	2.13859	Up		wcaC	0.350012	40.8454	6.86663	Up
yfeX	9.14757	40.2851	2.13879	Up		proV	0.710359	83.5926	6.87868	Up
tdcD	1.04676	4.61056	2.13901	Up		wcaE	0.649661	79.3674	6.93272	Up
yicJ	0.903794	3.98106	2.13909	Up		proW	1.23487	155.793	6.97913	Up
yihP	0.88587	3.90213	2.13909	Up		spy	3.70862	493.506	7.05604	Up
hyfF	0.774509	3.41174	2.13915	Up		yhjX	1.05917	151.907	7.16411	Up
fhuE	1.07565	4.73891	2.13935	Up		entE	0.25276	36.7322	7.18313	Up
ybgQ	0.951106	4.19031	2.13938	Up		ugpA	0.517118	81.7549	7.30467	Up
hfq	152.443	672.803	2.14191	Up		treC	0.244967	41.5329	7.40552	Up
yebR	17.1082	75.5676	2.14308	Up		sodA	2.52787	429.087	7.4072	Up
yabN	1.51011	6.67501	2.14412	Up		cpsB	0.86444	148.142	7.421	Up
yggN	10.9296	48.4975	2.14967	Up		ibpB	3.48477	658.638	7.56228	Up
cutC	14.6409	65.179	2.1544	Up		degP	2.61846	531.817	7.66607	Up
yicF	1.20219	5.3622	2.15716	Up		yiaD	0.771715	188.53	7.93251	Up
yneF	3.33008	14.9277	2.16436	Up		wcaI	0.695836	172.675	7.9551	Up
ubiH	13.5823	60.9959	2.16698	Up		cpsG	0.30441	100.918	8.37295	Up
insB-11	0.58252	2.61655	2.16729	Up		phoE	0.849707	461.396	9.08482	Up
prfA	2.01624	9.05798	2.16752	Up		wcaG	0.464677	363.246	9.6105	Up
adk	14.3542	64.5062	2.16796	Up		lacZ	0.0001	0.102658	10.0036	Up
ygiS	2.27887	10.2484	2.16901	Up		A	0.0001	0.170793	10.738	Up
ybgI	6.53134	29.3867	2.16971	Up		tdcB	0.0001	0.37214	11.8616	Up
ygbO	8.37665	37.7017	2.17018	Up		yeiN	0.0001	0.397694	11.9574	Up
metJ	17.658	79.5108	2.17083	Up		rhaD	0.0001	0.469812	12.1979	Up
perM	4.54329	20.4655	2.17138	Up		ydjO	0.0001	0.493356	12.2684	Up
gcvP	10.9435	49.3401	2.17269	Up		lacI	0.0001	0.499615	12.2866	Up
insB-17	0.670368	3.02261	2.17277	Up		lacI	0.0001	0.499615	12.2866	Up
nagA	4.87865	22.0055	2.17331	Up		adiY	0.0001	0.522141	12.3502	Up
yneG	4.37985	19.807	2.17706	Up		ECD_01416	0.0001	0.536365	12.389	Up
insB-14	0.301293	1.36404	2.17865	Up		ydiS	0.0001	0.540042	12.3989	Up
panD	9.7039	43.9325	2.17865	Up		yghS	0.0001	0.570562	12.4782	Up
ydiJ	3.87251	17.5447	2.17969	Up		yegL	0.0001	0.637024	12.6371	Up
ybjN	7.6555	34.7268	2.18148	Up		pyrE	0.0001	0.662759	12.6943	Up
ygiV	4.99665	22.6669	2.18155	Up		mcrC	0.0001	0.694312	12.7614	Up
yihI	2.28289	10.358	2.18181	Up		ycaK	0.0001	0.748425	12.8696	Up
purE	2.28289	10.358	2.18181	Up		yadN	0.0001	0.759982	12.8917	Up
ligT	2.13936	9.70797	2.18199	Up		ybfC	0.0001	0.790498	12.9485	Up
ydjM	1.81359	8.23168	2.18234	Up		yeiC	0.0001	0.792088	12.9514	Up
ychE	1.58439	7.19248	2.18256	Up		ybiY	0.0001	0.808351	12.9808	Up
yggJ	2.67119	12.1284	2.18283	Up		rihC	0.0001	0.82185	13.0047	Up
hycG	1.25144	5.68226	2.18288	Up		yfcN	0.0001	0.830512	13.0198	Up
yhcQ	0.970914	4.40927	2.18312	Up		nu1	0.0001	0.844766	13.0443	Up
yegV	0.929254	4.22018	2.18316	Up		sfmA	0.0001	0.852077	13.0568	Up
rihA	1.93385	8.78266	2.18318	Up		yneL	0.0001	0.867087	13.082	Up
yjfC	0.739004	3.35653	2.18332	Up		yfgH	0.0001	0.915461	13.1603	Up
mltA	3.96525	18.0109	2.18339	Up		ECD_04146	0.0001	0.917626	13.1637	Up
mcrB	0.604091	2.74395	2.18342	Up		eutJ	0.0001	0.921923	13.1704	Up
bglB	0.596528	2.70961	2.18342	Up		ydiO	0.0001	0.926987	13.1783	Up
yegM	1.3598	6.1767	2.18344	Up		pppA	0.0001	0.962493	13.2326	Up
gspE	0.556148	2.52623	2.18345	Up		ybcS	0.0001	0.979185	13.2574	Up
yihF	1.15816	5.26109	2.18353	Up		ulaA	0.0001	0.982916	13.2629	Up
sfmD	0.592328	2.69108	2.18372	Up		allB	0.0001	1.01327	13.3067	Up
molR	0.397278	1.80493	2.18372	Up		ydcD	0.0001	1.03041	13.3309	Up
insB-24	0.58309	2.6544	2.1866	Up		xdhC	0.0001	1.0413	13.3461	Up
ypeC	16.449	74.9109	2.18718	Up		yhcG	0.0001	1.0413	13.3461	Up
panC	11.4542	52.2424	2.18934	Up		ybfD	0.0001	1.04418	13.3501	Up
yejK	6.60786	30.1945	2.19203	Up		hycI	0.0001	1.0754	13.3926	Up
hemY	8.21708	37.6702	2.19673	Up		yehR	0.0001	1.11181	13.4406	Up
nanR	5.40402	24.7872	2.19749	Up		yphF	0.0001	1.12472	13.4573	Up
ribD	11.0291	50.7475	2.20202	Up		ebgC	0.0001	1.16435	13.5072	Up
ade	1.59298	7.33109	2.2023	Up		insJ-4	0.0001	1.20624	13.5582	Up
yieE	4.63709	21.4038	2.20658	Up		ydeQ	0.0001	1.23273	13.5896	Up
yrdD	10.3254	47.7108	2.20812	Up		ccmB	0.0001	1.26576	13.6277	Up
mrp	14.8696	68.8348	2.21077	Up		yeiL	0.0001	1.27395	13.637	Up
clpA	25.8351	119.721	2.21227	Up		ymcC	0.0001	1.31655	13.6845	Up
rpoN	12.1302	56.2994	2.21452	Up		tauD	0.0001	1.35119	13.7219	Up
yadQ	2.33323	10.8402	2.21599	Up		yedX	0.0001	1.3565	13.7276	Up
hemC	9.11142	42.3715	2.21735	Up		ECD_04152	0.0001	1.3565	13.7276	Up
mltE	2.58268	12.0787	2.22552	Up		yqiI	0.0001	1.35975	13.7311	Up
ygiH	2.54588	11.9067	2.22554	Up		ECD_01908	0.0001	1.37539	13.7476	Up
artM	2.27081	10.6216	2.22572	Up		cheB	0.0001	1.38364	13.7562	Up
macB	2.44989	11.468	2.22682	Up		hyfA	0.0001	1.40088	13.774	Up
yicI	1.01026	4.72907	2.22683	Up		eutT	0.0001	1.44369	13.8175	Up
pcnB	11.6233	54.8447	2.23833	Up		insJ-6	0.0001	1.46979	13.8433	Up
yfaS	0.891633	4.21886	2.24233	Up		yadK	0.0001	1.47433	13.8478	Up
yjaB	5.78534	27.4257	2.24505	Up		insJ-5	0.0001	1.48917	13.8622	Up
ybjP	8.9595	42.5019	2.24604	Up		yfaX	0.0001	1.51015	13.8824	Up
metQ	6.92596	32.8811	2.24717	Up		tdcF	0.0001	1.52384	13.8954	Up
yraL	2.15226	10.2182	2.24722	Up		insJ-1	0.0001	1.53955	13.9102	Up
htrB	3.94772	18.7438	2.24732	Up		ybeF	0.0001	1.55898	13.9283	Up
ascF	1.13336	5.38251	2.24767	Up		yhhH	0.0001	1.57227	13.9406	Up
insL-4	3.5948	17.0905	2.24921	Up		yddH	0.0001	1.5809	13.9485	Up
dhaL	13.9299	66.2796	2.25038	Up		agaI	0.0001	1.58302	13.9504	Up
smpB	17.488	83.2833	2.25166	Up		insJ-2	0.0001	1.60931	13.9742	Up
glnE	3.51326	16.745	2.25285	Up		gspI	0.0001	1.62384	13.9871	Up
pheP	2.72497	13.004	2.25464	Up		elaC	0.0001	1.63677	13.9986	Up
iscR	40.3747	192.755	2.25525	Up		citX	0.0001	1.66092	14.0197	Up
gshA	16.6372	79.4903	2.25637	Up		yccE	0.0001	1.66562	14.0238	Up
insL-3	3.62266	17.3124	2.25668	Up		fimH	0.0001	1.67152	14.0289	Up
asd	58.4274	279.436	2.2578	Up		ypdG	0.0001	1.68463	14.0401	Up
nuoC	12.2351	58.5282	2.25811	Up		galF	0.0001	1.69308	14.0474	Up
yggD	5.70706	27.3073	2.25847	Up		yjhA	0.0001	1.70162	14.0546	Up
yafC	2.48798	11.9155	2.25979	Up		ydiV	0.0001	1.70405	14.0567	Up
yehY	1.85889	8.90409	2.26003	Up		hycF	0.0001	1.70405	14.0567	Up
yceE	1.73437	8.3079	2.26007	Up		eutH	0.0001	1.71896	14.0692	Up
ydgI	1.50626	7.2156	2.26015	Up		yjeJ	0.0001	1.75341	14.0979	Up
uvrD	3.27106	15.7328	2.26595	Up		yodB	0.0001	1.76517	14.1075	Up
ygdL	3.51412	16.9247	2.26789	Up		yhhZ	0.0001	1.80293	14.1381	Up
cmr	2.06917	9.96872	2.26836	Up		ycjP	0.0001	1.82664	14.1569	Up
leuS	8.93413	43.0481	2.26855	Up		ycbV	0.0001	1.848	14.1737	Up
tgt	25.7105	123.917	2.26895	Up		ycdM	0.0001	1.85971	14.1828	Up
yicH	3.06976	14.8242	2.27176	Up		sgbH	0.0001	1.89858	14.2126	Up
setA	5.41175	26.1411	2.27215	Up		fsa	0.0001	1.89858	14.2126	Up
yhbY	54.8492	265.073	2.27285	Up		ydhT	0.0001	1.91552	14.2254	Up
ycdW	3.37047	16.3015	2.27398	Up		pphB	0.0001	1.92332	14.2313	Up
insL-2	3.63566	17.6167	2.27665	Up		recT	0.0001	1.92489	14.2325	Up
zipA	17.1847	83.4043	2.279	Up		tauA	0.0001	1.92583	14.2332	Up
cydB	37.8856	183.954	2.27962	Up		agaC	0.0001	1.9439	14.2467	Up
yaiE	16.0802	78.3538	2.28472	Up		ydiR	0.0001	1.98807	14.2791	Up
aroH	2.94224	14.3471	2.28577	Up		yjfM	0.0001	2.00155	14.2888	Up
insL-1	3.45644	16.9258	2.29187	Up		yebY	0.0001	2.02012	14.3022	Up
insL-5	3.47965	17.126	2.29917	Up		yjiW	0.0001	2.02012	14.3022	Up
ychN	4.54641	22.4203	2.30201	Up		elaD	0.0001	2.03505	14.3128	Up
ccrB	3.81951	18.8661	2.30434	Up		ydhY	0.0001	2.05734	14.3285	Up
gcvH	11.1029	54.8549	2.30468	Up		yjgN	0.0001	2.06556	14.3342	Up
rnk	5.00756	24.7554	2.30556	Up		tdcC	0.0001	2.07998	14.3443	Up
ycdP	1.6462	8.13849	2.30562	Up		arcC	0.0001	2.11633	14.3693	Up
ntpA	9.76849	48.3275	2.30664	Up		ygfS	0.0001	2.15074	14.3925	Up
ydcN	1.05085	5.20202	2.30752	Up		dgoK	0.0001	2.16284	14.4006	Up
htrC	2.08323	10.3131	2.30758	Up		agaZ	0.0001	2.17779	14.4106	Up
srlA	0.973552	4.8199	2.30767	Up		pldA	0.0001	2.19174	14.4198	Up
kptA	1.99595	9.88167	2.30768	Up		yiaK	0.0001	2.2073	14.43	Up
ydjR	0.942731	4.66751	2.30774	Up		fimC	0.0001	2.23023	14.4449	Up
bglJ	0.836769	4.14346	2.30793	Up		yjjQ	0.0001	2.23023	14.4449	Up
leuD	3.49406	17.302	2.30796	Up		ypdH	0.0001	2.24742	14.456	Up
alkB	1.57392	7.79454	2.3081	Up		yjjB	0.0001	2.24742	14.456	Up
ybbL	0.74284	3.67878	2.3081	Up		ybfB	0.0001	2.24742	14.456	Up
ytfE	1.5334	7.59404	2.30813	Up		yhfM	0.0001	2.32767	14.5066	Up
basR	2.27081	11.2464	2.30818	Up		tauC	0.0001	2.3375	14.5127	Up
ccmC	0.660467	3.27117	2.30825	Up		dgoR	0.0001	2.39292	14.5465	Up
ydjF	0.635792	3.14905	2.30829	Up		yfcV	0.0001	2.41	14.5567	Up
ybbF	1.3585	6.72863	2.3083	Up		yrfB	0.0001	2.41413	14.5592	Up
uxuB	4.52239	22.3995	2.30831	Up		yiiR	0.0001	2.41413	14.5592	Up
ycgR	2.6563	13.1573	2.30837	Up		livM	0.0001	2.4568	14.5845	Up
yjiPQ	1.25144	6.19882	2.3084	Up		ygiL	0.0001	2.49134	14.6046	Up
yibA	0.553133	2.7399	2.30842	Up		hycE	0.0001	2.53579	14.6301	Up
hycD	0.491516	2.43485	2.30852	Up		ydjE	0.0001	2.53957	14.6323	Up
ydhJ	1.08107	5.35545	2.30855	Up		gntP	0.0001	2.57277	14.651	Up
yjjW	1.07134	5.30731	2.30856	Up		idnR	0.0001	2.57517	14.6524	Up
xdhB	1.04778	5.19067	2.30858	Up		yjiL	0.0001	2.5829	14.6567	Up
idnD	0.427956	2.12013	2.30862	Up		ycjO	0.0001	2.58403	14.6573	Up
yhbV	2.09546	10.3812	2.30863	Up		xylF	0.0001	2.59457	14.6632	Up
tdcA	0.963064	4.77123	2.30866	Up		ybfGH	0.0001	2.59825	14.6653	Up
ampC	0.381381	1.88947	2.30868	Up		napH	0.0001	2.65371	14.6957	Up
yhfX	0.369552	1.83088	2.30869	Up		sgaB	0.0001	2.66474	14.7017	Up
rspA	0.351043	1.73921	2.30871	Up		yfdX	0.0001	2.70539	14.7235	Up
ycjN	0.326068	1.61549	2.30873	Up		sfmF	0.0001	2.77196	14.7586	Up
ascB	0.291029	1.44192	2.30876	Up		gspH	0.0001	2.82498	14.786	Up
yibQ	2.80948	13.9198	2.30876	Up		hycB	0.0001	2.84212	14.7947	Up
ycgG	0.269324	1.3344	2.30878	Up		nikR	0.0001	2.87061	14.8091	Up
ydjL	0.812054	4.02345	2.30879	Up		ydeR	0.0001	2.88008	14.8138	Up
yghQ	0.619806	3.07124	2.30893	Up		yjgM	0.0001	2.88008	14.8138	Up
rfe	6.30237	31.2293	2.30893	Up		yjdK	0.0001	2.89349	14.8205	Up
ygcN	0.997106	4.94091	2.30896	Up		abgR	0.0001	2.90045	14.824	Up
yihS	1.70948	8.47107	2.30899	Up		cmtA	0.0001	2.9708	14.8586	Up
uidA	0.442528	2.19296	2.30904	Up		ECD_03545	0.0001	2.97844	14.8623	Up
yidJ	0.826455	4.09554	2.30905	Up		yicK	0.0001	2.98658	14.8662	Up
fucK	1.14151	5.65688	2.30906	Up		pflC	0.0001	3.02793	14.886	Up
thiP	0.758079	3.75679	2.30908	Up		allD	0.0001	3.11307	14.9261	Up
trpD	1.02157	5.06271	2.30912	Up		ydjJ	0.0001	3.13511	14.9362	Up
sapA	2.22218	11.0132	2.30919	Up		agaB	0.0001	3.15708	14.9463	Up
cpdB	0.818099	4.05453	2.30919	Up		rspB	0.0001	3.22648	14.9777	Up
glmS	13.783	68.4404	2.31196	Up		yiaT	0.0001	3.25315	14.9895	Up
msbA	5.29456	26.3363	2.31447	Up		yrhB	0.0001	3.26484	14.9947	Up
insB-28	0.437058	2.18253	2.3201	Up		yiaH	0.0001	3.32333	15.0203	Up
metK	16.1601	80.7975	2.32187	Up		ykiA	0.0001	3.37213	15.0414	Up
insB-20	0.495243	2.47694	2.32235	Up		yjgI	0.0001	3.42287	15.0629	Up
rseB	12.6922	63.6622	2.32649	Up		ygcW	0.0001	3.50561	15.0974	Up
rpsN	472.962	2373.39	2.32715	Up		agaY	0.0001	3.55422	15.1172	Up
gss	5.58566	28.0396	2.32767	Up		yghT	0.0001	3.56764	15.1227	Up
rhlB	12.6997	63.7629	2.32792	Up		ycgY	0.0001	3.62115	15.1442	Up
ycbB	12.5508	63.1005	2.32987	Up		yjgJ	0.0001	3.71349	15.1805	Up
gatA	13.9549	70.1899	2.33049	Up		envR	0.0001	3.79707	15.2126	Up
ampG	3.07271	15.4587	2.33084	Up		arsC	0.0001	3.85721	15.2353	Up
yfgL	27.6496	139.178	2.3316	Up		yhhL	0.0001	3.87551	15.2421	Up
ybeZ	11.3288	57.1382	2.33446	Up		yffI	0.0001	3.87788	15.243	Up
suhB	10.5943	53.4545	2.33502	Up		yihT	0.0001	3.89303	15.2486	Up
ilvC	2.51405	12.69	2.33561	Up		fixB	0.0001	3.96004	15.2732	Up
yebA	7.7301	39.1398	2.34008	Up		zraP	0.0001	3.96043	15.2734	Up
yhhN	5.81592	29.4873	2.34201	Up		ykfJ	0.0001	4.02403	15.2964	Up
gutM	2.18997	11.104	2.3421	Up		hyfJ	0.0001	4.06929	15.3125	Up
ahpC	76.9028	390.27	2.34336	Up		ybdM	0.0001	4.08611	15.3184	Up
ybeY	7.90969	40.2254	2.34641	Up		pinR	0.0001	4.11589	15.3289	Up
nagD	3.85541	19.628	2.34796	Up		folK	0.0001	4.1649	15.346	Up
murI	3.243	16.5124	2.34815	Up		cedA	0.0001	4.18354	15.3524	Up
rpsT	46.7156	238.456	2.35175	Up		ilvM	0.0001	4.18354	15.3524	Up
plsC	3.30194	16.9006	2.35569	Up		frlC	0.0001	4.18753	15.3538	Up
insG	1.57811	8.081	2.35634	Up		yddG	0.0001	4.22751	15.3675	Up
yajR	1.52947	7.83203	2.35635	Up		yieI	0.0001	4.25486	15.3768	Up
uhpB	1.36787	7.00478	2.35641	Up		motA	0.0001	4.26928	15.3817	Up
purA	31.4468	161.196	2.35783	Up		mdoC	0.0001	4.29858	15.3916	Up
fruK	7.22233	37.0559	2.35917	Up		ygfF	0.0001	4.31373	15.3966	Up
mutL	6.13117	31.4609	2.35933	Up		nrdG	0.0001	4.39731	15.4243	Up
gsk	2.25716	11.5849	2.35966	Up		ychJ	0.0001	4.49767	15.4569	Up
aroB	13.6176	69.9031	2.35988	Up		ECD_00650	0.0001	4.54043	15.4705	Up
ybgC	13.738	70.7351	2.36425	Up		yejB	0.0001	4.59998	15.4893	Up
ybgG	2.15022	11.0819	2.36565	Up		bglG	0.0001	4.60922	15.4922	Up
yfbU	4.79547	24.7231	2.36612	Up		frwB	0.0001	4.70591	15.5222	Up
aroK	8.7941	45.3465	2.36638	Up		yhhK	0.0001	4.71661	15.5255	Up
insB-8	0.301293	1.55376	2.36652	Up		fepD	0.0001	4.74689	15.5347	Up
pncA	3.21141	16.5666	2.367	Up		gspG	0.0001	4.88801	15.577	Up
yijD	21.8988	112.989	2.36726	Up		yfeK	0.0001	4.95248	15.5959	Up
pabC	2.33132	12.03	2.36742	Up		ycgJ	0.0001	5.12311	15.6447	Up
yeeO	1.97528	10.1974	2.36807	Up		yrfC	0.0001	5.1566	15.6541	Up
ptsH	169.397	874.77	2.36849	Up		ymcD	0.0001	5.32938	15.7017	Up
ybgF	19.8145	102.371	2.36918	Up		yiaL	0.0001	5.43595	15.7302	Up
msbB	4.14892	21.4448	2.36982	Up		moaD	0.0001	5.45111	15.7343	Up
speB	9.37569	48.5572	2.37269	Up		yhaI	0.0001	5.50171	15.7476	Up
insB-2	0.437058	2.27022	2.37694	Up		fepC	0.0001	5.71853	15.8034	Up
hupA	143.271	744.892	2.37828	Up		yafM	0.0001	5.87461	15.8422	Up
yeeN	2.06121	10.7466	2.38232	Up		celD	0.0001	5.93634	15.8573	Up
osmE	42.6991	222.673	2.38265	Up		ybjF	0.0001	6.02163	15.8779	Up
ECD_00487	5.2271	27.2699	2.38323	Up		ilvN	0.0001	6.13665	15.9052	Up
yraQ	4.65633	24.2954	2.38342	Up		yijF	0.0001	6.30361	15.9439	Up
orn	3.07107	16.0487	2.38564	Up		ycgZ	0.0001	6.38091	15.9615	Up
yggS	2.10989	11.0307	2.38628	Up		ydhI	0.0001	6.38091	15.9615	Up
melR	1.50541	7.87247	2.38666	Up		yhdJ	0.0001	6.43177	15.9729	Up
hisB	1.23062	6.4362	2.38682	Up		ppdA	0.0001	6.45191	15.9774	Up
metN	2.56724	13.4269	2.38684	Up		phnN	0.0001	6.53315	15.9955	Up
glpC	1.07835	5.64018	2.38692	Up		ygiG	0.0001	6.83078	16.0598	Up
frvR	0.690682	3.61301	2.38711	Up		hycH	0.0001	6.87657	16.0694	Up
ydiU	2.59312	13.5649	2.38712	Up		rhtB	0.0001	6.9545	16.0857	Up
tyrR	3.98442	20.8438	2.38718	Up		yeaS	0.0001	7.33876	16.1632	Up
yhgE	1.40296	7.33939	2.38719	Up		srlE	0.0001	7.34661	16.1648	Up
yheS	3.74541	19.595	2.38729	Up		cdh	0.0001	7.38705	16.1727	Up
glyA	17.9138	93.7984	2.38849	Up		thiE	0.0001	7.38886	16.1731	Up
rluD	6.37974	33.4915	2.39223	Up		agaD	0.0001	7.43622	16.1823	Up
sufI	4.7009	24.7529	2.39659	Up		yhfU	0.0001	7.47349	16.1895	Up
sucB	34.2915	180.721	2.39784	Up		yjdJ	0.0001	7.47393	16.1896	Up
yibJ	1.43296	7.55957	2.39931	Up		ybdA	0.0001	7.55891	16.2059	Up
rplN	465.181	2455.18	2.39996	Up		celC	0.0001	7.61659	16.2169	Up
yqiA	4.6398	24.5056	2.40098	Up		mutT	0.0001	7.61882	16.2173	Up
rpiA	7.71625	40.7632	2.4013	Up		yejL	0.0001	7.63419	16.2202	Up
aer	1.88894	10.03	2.40867	Up		bioF	0.0001	7.69998	16.2326	Up
ybeB	5.88607	31.3225	2.41182	Up		bioD	0.0001	7.97058	16.2824	Up
yciM	4.03901	21.5308	2.41433	Up		yiaB	0.0001	8.08017	16.3021	Up
imp	8.6088	45.9768	2.41702	Up		gltJ	0.0001	8.13272	16.3115	Up
pepE	1.44942	7.77677	2.4237	Up		dkgB	0.0001	8.26123	16.3341	Up
ybaX	2.14795	11.525	2.42373	Up		tilS	0.0001	8.30088	16.341	Up
yhdZ	1.27148	6.82282	2.42386	Up		flhE	0.0001	8.53845	16.3817	Up
hisP	1.23843	6.64561	2.42389	Up		yedW	0.0001	8.692	16.4074	Up
ydiY	2.54287	13.6455	2.4239	Up		entD	0.0001	8.85313	16.4339	Up
yphB	1.05708	5.67309	2.42405	Up		fepB	0.0001	8.92832	16.4461	Up
yfeR	0.978893	5.25373	2.42412	Up		creB	0.0001	8.97318	16.4533	Up
pspF	0.914978	4.91088	2.42417	Up		yqhH	0.0001	9.08075	16.4705	Up
ftsN	5.61886	30.1595	2.42426	Up		ECD_04174	0.0001	9.08075	16.4705	Up
cusB	0.695836	3.73516	2.42435	Up		ygbA	0.0001	9.34184	16.5114	Up
livJ	1.57567	8.45801	2.42435	Up		ybdZ	0.0001	9.35448	16.5134	Up
yfaV	0.653824	3.50972	2.42438	Up		fimI	0.0001	9.45368	16.5286	Up
sgcC	0.639778	3.43435	2.42439	Up		torR	0.0001	9.51355	16.5377	Up
eutA	0.592081	3.17838	2.42443	Up		yhhF	0.0001	9.58259	16.5481	Up
yaaJ	0.579128	3.10887	2.42444	Up		rnfG	0.0001	9.73627	16.5711	Up
ubiB	2.96903	15.941	2.42468	Up		ybcR	0.0001	10.0655	16.6191	Up
pqiB	2.96903	15.941	2.42468	Up		fecR	0.0001	10.1328	16.6287	Up
yccS	1.82566	9.80283	2.42478	Up		yhgN	0.0001	10.3976	16.6659	Up
purL	1.74237	9.35671	2.42495	Up		nei	0.0001	10.4107	16.6677	Up
cpxA	13.9627	75.0465	2.42621	Up		yaaA	0.0001	10.6797	16.7045	Up
pnp	25.4425	136.84	2.42718	Up		yheN	0.0001	10.8332	16.7251	Up
yeaD	5.88519	31.7297	2.43067	Up		insN	0.0001	11.2108	16.7745	Up
ispE	5.45444	29.4539	2.43296	Up		ynfA	0.0001	11.2367	16.7779	Up
ribA	8.1608	44.1513	2.43567	Up		ytfA	0.0001	11.2367	16.7779	Up
bglA	5.74846	31.1002	2.43568	Up		yacC	0.0001	11.6477	16.8297	Up
rhsC	0.811319	4.39166	2.43643	Up		ECD_02013	0.0001	11.7453	16.8417	Up
ffh	9.15613	49.5696	2.43665	Up		celA	0.0001	11.7646	16.8441	Up
ychK	3.34344	18.1428	2.43999	Up		phnC	0.0001	11.9581	16.8676	Up
malE	5.03193	27.3099	2.44024	Up		recX	0.0001	12.6029	16.9434	Up
dcuD	2.13573	11.5919	2.44032	Up		ydgG	0.0001	12.6747	16.9516	Up
purB	4.26045	23.1245	2.44034	Up		ECD_10034	0.0001	12.74	16.959	Up
insB-18	0.475848	2.58547	2.44185	Up		ppdB	0.0001	12.8529	16.9717	Up
yfgC	6.76747	36.7999	2.44301	Up		yfhL	0.0001	13.0655	16.9954	Up
yeaK	5.8186	31.6798	2.44482	Up		srlB	0.0001	13.4301	17.0351	Up
dhaM	9.35553	50.9531	2.44528	Up		yajD	0.0001	13.589	17.0521	Up
recC	3.26636	17.8199	2.44773	Up		fhuC	0.0001	13.7424	17.0683	Up
trkA	3.93602	21.5065	2.44996	Up		yiaW	0.0001	13.7937	17.0736	Up
ybfO	1.34789	7.36978	2.45092	Up		ECD_01382	0.0001	13.8658	17.0812	Up
ycbY	3.92399	21.4561	2.45099	Up		yifL	0.0001	13.8658	17.0812	Up
ydgA	10.3476	56.681	2.45357	Up		nlp	0.0001	13.9443	17.0893	Up
yaeR	5.5515	30.475	2.45668	Up		hisH	0.0001	14.2183	17.1174	Up
damX	10.4885	57.6621	2.45882	Up		hisC	0.0001	14.8536	17.1805	Up
ypdB	1.99225	10.9644	2.46036	Up		hypC	0.0001	14.9478	17.1896	Up
yciC	3.91884	21.5683	2.46041	Up		hisF	0.0001	15.2566	17.2191	Up
ydjQ	1.55115	8.53846	2.46064	Up		fecD	0.0001	15.9156	17.2801	Up
yadB	1.46829	8.08261	2.46068	Up		yjcD	0.0001	16.1236	17.2988	Up
argK	1.3415	7.38506	2.46076	Up		wcaF	0.0001	17.5871	17.4242	Up
potD	8.82652	48.5949	2.46089	Up		yibD	0.0001	17.6038	17.4255	Up
hipA	0.634666	3.49427	2.46092	Up		lipB	0.0001	18.5545	17.5014	Up
garK	1.04066	5.72962	2.46094	Up		phnJ	0.0001	18.6356	17.5077	Up
ybaB	18.7618	103.303	2.46101	Up		btuR	0.0001	18.7082	17.5133	Up
yjdL	0.850046	4.68045	2.46103	Up		yheL	0.0001	18.9819	17.5343	Up
cysG	1.82131	10.0286	2.46107	Up		ydfK	0.0001	20.1197	17.6182	Up
gapA	181.089	999.542	2.46457	Up		ydiI	0.0001	20.6295	17.6543	Up
folC	4.33255	23.9475	2.46659	Up		nrdH	0.0001	21.8041	17.7342	Up
yegH	3.34861	18.5108	2.46673	Up		entC	0.0001	22.0017	17.7473	Up
glnL	2.93189	16.2567	2.47113	Up		ECD_00783	0.0001	23.2525	17.827	Up
aroC	2.81317	15.5988	2.47117	Up		nrdI	0.0001	23.3801	17.8349	Up
nagZ	4.30963	23.9043	2.47163	Up		ppiC	0.0001	23.6043	17.8487	Up
gdhA	7.78695	43.2209	2.4726	Up		yoaF	0.0001	23.7032	17.8547	Up
lpxC	166.655	925.023	2.47262	Up		yfaE	0.0001	23.7032	17.8547	Up
polA	5.10383	28.3761	2.47502	Up		yeiU	0.0001	23.9595	17.8702	Up
kdgK	2.92446	16.3002	2.47865	Up		rpiB	0.0001	25.6135	17.9665	Up
cadA	0.732568	4.08452	2.47913	Up		ygiA	0.0001	26.1309	17.9954	Up
sbm	0.733696	4.09081	2.47913	Up		xerC	0.0001	28.6575	18.1286	Up
rluA	6.94464	38.8525	2.48404	Up		mltC	0.0001	29.0704	18.1492	Up
hybA	7.23574	40.5196	2.48541	Up		chpR	0.0001	31.1628	18.2495	Up
ymjA	6.81374	38.1572	2.48544	Up		yjjZ	0.0001	31.9041	18.2834	Up
metB	2.59431	14.5389	2.4865	Up		yoaH	0.0001	31.9222	18.2842	Up
coaD	6.31199	35.4009	2.48762	Up		yhdU	0.0001	31.9222	18.2842	Up
yaaH	9.65569	54.1823	2.48837	Up		yebZ	0.0001	32.2925	18.3008	Up
insB-6	0.495243	2.78196	2.48989	Up		ybdB	0.0001	32.5537	18.3125	Up
ptsI	49.0817	276.143	2.49216	Up		greA	0.0001	32.6222	18.3155	Up
gcvR	5.70101	32.1482	2.49545	Up		ECD_10032	0.0001	32.7619	18.3217	Up
pal	39.5731	223.255	2.4961	Up		yqiC	0.0001	33.7512	18.3646	Up
yhjK	2.6495	14.9838	2.49961	Up		yjbO	0.0001	34.394	18.3918	Up
dsbB	7.48751	42.3617	2.5002	Up		ECD_03654	0.0001	36.0743	18.4606	Up
ispA	9.14757	51.7552	2.50024	Up		yfeW	0.0001	36.3433	18.4713	Up
yhfC	7.61681	43.1363	2.50164	Up		yjdP	0.0001	37.3651	18.5113	Up
pepQ	6.61021	37.438	2.50174	Up		yggV	0.0001	39.362	18.5864	Up
rpoZ	35.6527	202.016	2.50239	Up		stpA	0.0001	39.6117	18.5956	Up
fldA	8.55714	48.5394	2.50396	Up		yobA	0.0001	39.6191	18.5958	Up
yacF	5.22509	29.6563	2.50481	Up		yajQ	0.0001	41.9561	18.6785	Up
ilvA	2.6504	15.1056	2.5108	Up		rnfB	0.0001	46.3082	18.8209	Up
dedA	16.204	92.3541	2.51083	Up		chpA	0.0001	46.3166	18.8212	Up
sucA	16.7317	95.9306	2.51941	Up		gatB	0.0001	46.7947	18.836	Up
metH	1.74184	9.98867	2.51968	Up		ECD_01147	0.0001	46.8966	18.8391	Up
ydgE	2.68034	15.3857	2.5211	Up		yqjH	0.0001	47.7744	18.8659	Up
yoaB	2.41066	13.8592	2.52334	Up		ECD_00489	0.0001	48.55	18.8891	Up
rpoE	49.0169	282.119	2.52495	Up		yrdB	0.0001	49.9437	18.9299	Up
sufD	3.76657	21.6848	2.52536	Up		yhgG	0.0001	51.0465	18.9615	Up
ydgF	2.11254	12.1632	2.52547	Up		yhdV	0.0001	52.3033	18.9965	Up
dnaE	4.13155	23.804	2.52645	Up		ugd	0.0001	53.537	19.0302	Up
glcG	3.43458	19.8059	2.52772	Up		yecJ	0.0001	54.5357	19.0568	Up
yidI	4.23617	24.4493	2.52896	Up		bfd	0.0001	54.8623	19.0655	Up
yebN	0.965659	5.57768	2.53008	Up		ybjH	0.0001	55.5006	19.0821	Up
tehB	0.899992	5.19884	2.53021	Up		yhfG	0.0001	55.5317	19.083	Up
sfmC	0.720379	4.16223	2.53053	Up		fecB	0.0001	55.5747	19.0841	Up
yhaK	1.41498	8.17616	2.53064	Up		dinI	0.0001	59.9612	19.1937	Up
yehT	1.36629	7.89503	2.53068	Up		dut	0.0001	60.2808	19.2013	Up
gloB	1.27831	7.38705	2.53076	Up		ECD_02364	0.0001	60.5838	19.2086	Up
yghF	0.5636	3.25699	2.5308	Up		ygbE	0.0001	62.0711	19.2436	Up
nikC	0.560946	3.24166	2.5308	Up		wcaJ	0.0001	63.0578	19.2663	Up
yfeT	0.540583	3.12406	2.53083	Up		yacG	0.0001	66.4338	19.3416	Up
thiM	2.41401	13.9511	2.53088	Up		yjbG	0.0001	71.4185	19.4459	Up
bax	1.13787	6.57607	2.53089	Up		yncJ	0.0001	71.7214	19.452	Up
yfdV	0.47772	2.76095	2.53093	Up		marA	0.0001	73.892	19.4951	Up
ccmH	0.41746	2.41282	2.53101	Up		ycgI	0.0001	76.0218	19.5361	Up
yidS	0.41169	2.37948	2.53102	Up		ydiE	0.0001	80.9042	19.6259	Up
ydeT	0.375373	2.16965	2.53107	Up		marB	0.0001	84.1895	19.6833	Up
flgE	0.354174	2.04715	2.53109	Up		wzb	0.0001	106.125	20.0173	Up
citF	0.267511	1.5463	2.53115	Up		gnsA	0.0001	124.998	20.2535	Up
yjhT	0.785287	4.53935	2.53119	Up		yidD	0.0001	131.669	20.3285	Up
yjeQ	4.1737	24.1273	2.53127	Up		cspG	0.0001	141.183	20.4291	Up
gspL	1.10846	6.40783	2.53128	Up		kil	0.0001	225.602	21.1053	Up
mrdB	3.5103	20.293	2.53132	Up		ybaM	0.0001	227.035	21.1145	Up
yadE	1.72934	9.99765	2.53137	Up		smpA	0.0001	252.424	21.2674	Up
yjcS	0.399498	2.30967	2.53143	Up		gmd	0.0001	319.147	21.6058	Up
yjeM	0.82076	4.7452	2.53144	Up		xis	0.0001	336.758	21.6833	Up
ybgH	1.66824	9.64534	2.53151	Up		yqgB	0.0001	368.475	21.8131	Up
ypdD	0.932491	5.39212	2.53169	Up		wcaH	0.0001	407.109	21.957	Up
dnaX	4.11838	23.8145	2.53169	Up		pspB	0.0001	420.959	22.0052	Up
metL	3.67497	21.2517	2.53177	Up		yqaE	0.0001	445.552	22.0872	Up
ydcG	5.00025	29.1187	2.54187	Up		ECD_10010	0.0001	485.425	22.2108	Up
insB-23	0.524905	3.06032	2.54355	Up		ral	0.0001	711.858	22.7632	Up
ispG	12.3996	72.3234	2.54417	Up		ECD_10009	0.0001	815.797	22.9598	Up
pykA	11.1824	65.2478	2.5447	Up		cIII	0.0001	1325.5	23.66	Up
visC	5.32704	31.0906	2.54507	Up		ECD_10006	0.0001	1554.89	23.8903	Up
asmA	3.23421	18.8795	2.54534	Up		yjbE	0.0001	3525.09	25.0712	Up
ilvB	2.63406	15.3789	2.54559	Up		ldrA	0.0001	8515.3	26.3436	Up
trmE	4.28233	25.0118	2.54614	Up		ECD_02057	0.0001	8515.3	26.3436	Up
