# Supplementary material for: Enhanced Efflux Activity Facilitates Drug Tolerance in Dormant Bacterial Cells
Source: Mol Cell. 2016 Apr 21;62(2):284–94. doi: 10.1016/j.molcel.2016.03.035 (PMC4850422; doi:10.1016/j.molcel.2016.03.035)
Supplement: Table S2. Whole-Genome Sequencing of Persister and Untreated Total Cells [file mmc3.xlsx]

## Sheet: Whole Genome Sequencing
Mutation site	Mutation type	Mutate gene	Nucleotide change	Total cells	Persisters
Biological replicate 1
170034	DEL	mrcB	cCGCAACAGCaa/caa	*	-CGCAACAGC
219816	SNP	yaeF	Ctt/Ttt	G	A
530262	INS	sfmD	gac/gattacgac/	*	+TTACGA
689675	SNP	rhsC	tTc/tCc	T	C
697272	SNP	ybfD	aCa/aAa	C	A
1184747	DEL	ymfA	T/-	*	-A
1443255	INS	gapC	-/-	*	+T
1736218	DEL	ydiV	T/-	*	-A
2474782	DEL	hyfH	ggTGCCTGc/ggc	*	-TGCCTG
2648536	INS	ygaX	-/-	*	+GGCGGCA
3019787	SNP	metC	Atg/Gtg	A	G
3486816	SNP	yhhI	Gcc/Acc	G	A
3878186	INS	hemX	aaa/aaacctgcacctgcacctgcacctgca	*	+GCAGGTGCAGGTGCAGGTGCAGGT
4109363	DEL	zraP	GGGC/-	*	-GCCC
4348510	SNP	cpdB	aGc/aAc	C	T
Biological replicate 2
691927	SNP	ybfO	gAa/gCa	A	C
1653954	SNP	rnfC	Caa/Gaa	C	G
2736579	SNP	ECD_02621	tTt/tCt	T	C
2736876	SNP	ECD_02621	tCt/tAt	C	A
2975179	INS	yghJ	-/CA	*	+TG
2975181	SNP	yghJ	gaT/gaA	A	T
3617116	SNP	ECD_03438	gGc/gTc	G	T
3617137	SNP	ECD_03438	tGg/tTg	G	T
Biological replicate 3
530262	INS	sfmD	gac/gattacgac	*	+TTACGA
689675	SNP	rhsC	tCc/tTc	C	T
690172	SNP	rhsC	Caa/Gaa	C	G
1085743	SNP	ycdN	Ggt/Tgt	G	T
1085744	INS	ycdN	-/-	*	+G
1184747	DEL	ymfA	T/-	*	-A
1368141	SNP	ycjV	Ggg/Tgg	G	T
1368146	INS	ycjV	-/-	*	+G
1443255	INS	gapC	-/-	*	+T
1578751	INS	ydfI	-/-	*	+T
1595891	INS	ydfE	-/-	*	+A
1613084	INS	mlc	-/-	*	+C
1736218	DEL	ydiV	T/-	*	-A
2094184	DEL	molR	G/-	*	-G
2703449	SNP	ygbK	tCc/tTc	C	T
3329121	SNP	chiA	Agc/Ggc	T	C
3482990	SNP	rhsB	aAc/aGc	A	G
3484804	SNP	rhsB	Gcc/Acc	G	A
3487591	SNP	yhhI	cCa/cTa	C	T
3599294	SNP	bax	atA/atG	T	C
3791120	INS	bglB	-/A	*	+T
