# Supplementary material for: Enhanced Efflux Activity Facilitates Drug Tolerance in Dormant Bacterial Cells
Source: Mol Cell. 2016 Apr 21;62(2):284–94. doi: 10.1016/j.molcel.2016.03.035 (PMC4850422; doi:10.1016/j.molcel.2016.03.035)
Supplement: Table S3. Primer Pairs Used in this Study [file mmc4.xlsx]

## Sheet: primers
E.coli primers
Names	Primer	Sequence (5'-3')
tolC to pBAD	forward	GCTAACAGGAGGAATTAACCATGGatgaagaaattgctccccattc
	reverse	GAGTTTTTGTTCGGGCCCAAGCTTtcatcagttacggaaagggtta
pBAD backbone for tolC	forward	AAGCTTGGGCCCGAACAAAAACTC
	reverse	CCATGGTTAATTCCTCCTGTTAGC
CmR to pBAD	forward	CTTCAATAATATTGAAAAAGGAAGAGTCTGGTGTCCCTGTTGATACCGGG
	reverse	TATATATGAGTAAACTTGGTCTGACAGTCATTTCGAACCCCAGAGTCCCGCC
pBAD-backbone for CmR	forward	CTGTCAGACCAAGTTTACTCATATAT
	reverse	ACTCTTCCTTTTTCAATATTATTGAAGC
chr.17229	forward	TCTGGCATCGGCGTAAAC
	reverse	AATAACGCTTTATTGGCGGG
chr.515675	forward	TTGTAGGCAGGATAAGGCGTT
	reverse	ACCAGTGCAACAGAGAGCAAA
chr.3136376	forward	TTGCGCCTCATAATAGTTGG
	reverse	CGTGCTGGATATTGACGAGTT
chr.4360358	forward	TGGATGACCAATGCCCAGTTA
	reverse	TTATTCTCAGCGGTTGCAAG
TC2pSCS31c_Gibson	forward	cttgttgtcctggctgttgctctagagcgacgccagacgg
	reverse	tagagcaacagccaggacaacaagaaccgccggatccacc
TOLC.TC76RP.Rec	forward	CTGCCACAGCTAGGTTTAGGTGCAGATTACACCTATAGCAACGGCtgttgtcctggctgttgctctag
	reverse	TTGAGTTAACTGCAAGGACGCACTGGTCGCGTTAGAGTTGATGCCccaccgctcgtctgccgagctc
TOLC.TC286RP.Rec	forward	GATTTAACGGCTTCTACCGGGATTTCTGACACCTCTTATAGCGGTtgttgtcctggctgttgctctag
	reverse	AACTTTGTTCTGGCCCATATTGCTATCGTCATACTGGGTACCAGCccaccgctcgtctgccgagctc
TOLC.TC466RP.Rec	forward	AACGTTGCACCGCAAACGCCGGAACAGAATGCTATTGCTGATGGTtgttgtcctggctgttgctctag
	reverse	GTTACTGGTGGTAGTGCGTGCGGATGTTTGCTGAACGACTGGTGCccaccgctcgtctgccgagctc
TOLC.TC493INS.Rec	forward	TCCGCACGCACTACCACCAGTAACGGTCATAACCCTTTCCGTAACtgttgtcctggctgttgctctag
	reverse	GTTGCCTTACGTTCAGACGGGGCCGAAGCCCCGTCGTCGTCATCAccaccgctcgtctgccgagctc
CS76RP_NEST	forward	TTAGGTGCAGATTACACCTATAGC
CS76RP	forward	GTGCAGATTACACCTATAGCAACGGCtgttgtcctggctgttgcGGCATCAACTCTAACGCGACCAGTGC
	reverse	CAACACGTTGAAATAAGCGGTCGCGGT
CS286RP_NEST	forward	ACCGGGATTTCTGACACCTCT
CS286RP	forward	GGGATTTCTGACACCTCTTATAGCGGTtgttgtcctggctgttgcGCTGGTACCCAGTATGACGATAGCAATATGGG
	reverse	CACTTTCCAGTTGCTCGCTGGCACC
CS466RP_NEST	forward	ACGCCGGAACAGAATGCTATTGCTG
CS466RP	forward	GGAACAGAATGCTATTGCTGATGGTtgttgtcctggctgttgcGCACCAGTCGTTCAGCAAACATCCG
	reverse	GAAGAATGCGGCAGATAACCCGTATC
FRT-kanR-FRT	forward	ATTCCGGGGATCCGTCGACC
	reverse	TGTAGGCTGGAGCTGCTTCG
ΔdnaK-homology	forward	cagactcacaaccacatgatgaccgaatatatagtggagacgtttagatgATTCCGGGGATCCGTCGACC
	reverse	GTCAGTATAATTACCCGTTTATAGGGCGATTATTTTTTGTCTTTGACTTCTGTAGGCTGGAGCTGCTTCG
ΔdnaJ-homology	forward	gaatttcctctccgcccgtgcattcatctaggggcaatttaaaaaagatgATTCCGGGGATCCGTCGACC
	reverse	GCCTGCCCACGGGCAGGCTTTTGGGGAGGTTAGCGGGTCAGGTCGTCAAATGTAGGCTGGAGCTGCTTCG
ΔhupA-homology	forward	tcgcactcgatgcttagcaagcgataaacacattgtaaggataacttatgATTCCGGGGATCCGTCGACC
	reverse	TCGTTAAAACTGTTCACTGCCACGCAATCTTACTTAACTGCGTCTTTCAGTGTAGGCTGGAGCTGCTTCG
ΔhupB-homology	forward	ccttgaaggattcaagtgcgatataaattataaagaggaagagaagagtgATTCCGGGGATCCGTCGACC
	reverse	CTTCGTCACATCCCCACTGGGGACAACGCTTAGTTTACCGCGTCTTTCAGTGTAGGCTGGAGCTGCTTCG
ΔyigB-homology	forward	gcctcggtgtacgatgcggcgcatccacgcgccaaacgggggaaataatgATTCCGGGGATCCGTCGACC
	reverse	AAAGCTGGGTATATATACAGATTTGCTGATTATATCAGCGAGGTCAGAGATGTAGGCTGGAGCTGCTTCG
ΔhipA-homology	forward	AAAAATGCCTCGCCAGAATCAACAGAACAGCAAAATCTGGAGTGGTAATGATTCCGGGGATCCGTCGACC
	reverse	GCTCATTAACAATGACCAAACCCCATATCTCACTTACTACCGTATTCTCGTGTAGGCTGGAGCTGCTTCG
Δcrp-homology	forward	ggcgttatctggctctggagaaagcttataacagaggataaccgcgcatgATTCCGGGGATCCGTCGACC
	reverse	CTACCAGGTAACGCGCCACTCCGACGGGATTAACGAGTGCCGTAAACGACTGTAGGCTGGAGCTGCTTCG
ΔdksA-homology	forward	TTTCCCCCGAACATGGGGATCGATAGTGCGTGTTAAGGAGAAGCAACATGATTCCGGGGATCCGTCGACC
	reverse	CTGTGGTAAACGTGATGGAACGGCTGTAATTAGCCAGCCATCTGTTTTTCTGTAGGCTGGAGCTGCTTCG
Δlon-homology	forward	tcgtgtcatctgattacctggcggaaattaaactaagagagagctctatgATTCCGGGGATCCGTCGACC
	reverse	gtttttattagtgcattttgcgcgaggtcactattttgcagtcacaaccTGTAGGCTGGAGCTGCTTCG
ΔpspA-homology	forward	cagttcagcaggacaatcctgaacgcagaaatcaagaggacaacattatgATTCCGGGGATCCGTCGACC
	reverse	cggcgcgttcggacgccgcctggatgttattattgattgtcttgcttcatTGTAGGCTGGAGCTGCTTCG
ΔansA-homology	forward	cctgcctcacgtatatacttttgctctttcgatatcattcatatcaatatcatgATTCCGGGGATCCGTCGACC
	reverse	taacagggcgcgagggggcattacagtctccttaatcatccggcgtcagttTGTAGGCTGGAGCTGCTTCG
ΔdinG-homology	forward	gaaaaatgccacaatattggctgtttatacagtatttcaggttttctcatgATTCCGGGGATCCGTCGACC
	reverse	atttacgactccttacctgactcacatcattaacgccgccgacggcgtTGTAGGCTGGAGCTGCTTCG
ΔuvrD-homology	forward	agggcgttgcgcttctccgcccaacctatttttacgcggcggtgccaatgATTCCGGGGATCCGTCGACC
	reverse	taaggtgcgcagcaccgcatccggcaacgttacaccgactccagccgggcTGTAGGCTGGAGCTGCTTCG
ΔruvA-homology	forward	atttttttatcatacagcattatctttgattcattacgcaggagcgtcatgATTCCGGGGATCCGTCGACC
	reverse	tcagacggtctgcttcaatcatcctttacctcataacgcggcgcgtagggcTGTAGGCTGGAGCTGCTTCG
ΔruvB-homology	forward	tgaaactttaattcgcgaagccctacgcgccgcgttatgaggtaaaggatgATTCCGGGGATCCGTCGACC
	reverse	gccggatgcggcgcgagcgaccaatccgacttacggcatttctggcggcgtTGTAGGCTGGAGCTGCTTCG
ΔplsB-homology	forward	atccttgccgcgcatttgcattattaaccagaggctttacatcgtttatgATTCCGGGGATCCGTCGACC
	reverse	ttacccttcgccctgcgtcgcactctcaatcgtcaaacgcacgtctgatgTGTAGGCTGGAGCTGCTTCG
FRT-kanR-FRT verification	reverse	CTGCGTGCAATCCATCTTGTTC
ΔdnaK-verification	forward	GAAATTGGGCAGTTGAAACCAG
ΔdnaJ-verification	forward	CGCCCTATAAACGGGTAATTA
ΔhupA-verification	forward	TGGCTATCGGTGCGTGTATG
ΔhupB-verification	forward	GTGTTGTAAGGGGATGGCTG
ΔyigB-verification	forward	CTCTCCACCACGCAAATCTAT
ΔhipA-verification	forward	GATTTTACAGTCGCTTGAAC
Δcrp-verification	forward	TAGCGGGAAGCATATTTCGG
ΔdksA-verification	forward	GCTATCCGGAAAAGCATCTG
Δlon-verification	forward	CCCCATATACTGACGTACATG
ΔpspA-verification	forward	GATAAAAAATTGGCACGCA
ΔansA-verification	forward	CCTTATCCGCATAGTATCAG
ΔdinG-verification	forward	TTATTGCGAGCCGCTTTCCA
ΔuvrD-verification	forward	GACCTCGCTGATATAATCAGC
ΔruvA-verification	forward	GTTTTCTTCATCCTTCGCTGG
ΔruvB-verification	forward	CATGGTGAGCAAAATCGCTC
ΔplsB-verification	forward	GCGGATACCACAGAATTTCC
EGFP+ccdB+cat	forward	GGTGGATCCGGCGGTTCTGTGAG
	reverse	GCTACCGCCACTGCCACCGCTC
pspA-EGFP-homology	forward	ACTGGCACAATTAAAAGCCAAAATGAAGCAAGACAATCAAGGTGGATCCGGCGGTTCTGTGAG
	reverse	TAGACGATGAGCGGCGGCGCGTTCGGACGCCGCCTGGATGGCTACCGCCACTGCCACCGCTC
relE-EGFP-homology	forward	ACGCTCGGAAGTATATAGCGAGGCGGTCAAACGCATTCTCGGTGGATCCGGCGGTTCTGTGAG
	reverse	GTGTCACCTTCGGTGCGAAACAGAGATGTCATGCTTTGGTGCTACCGCCACTGCCACCGCTC
phoU-EGFP-homology	forward	TGAGCTGGATAAACTGCTGGCGGGGAAAGATAGCGACAAAGGTGGATCCGGCGGTTCTGTGAG
	reverse	CAAATCCCAATAATTAAGTTATTGGGATTTGTCTGGTGAAGCTACCGCCACTGCCACCGCTC
hipA-EGFP-homology	forward	GAGGTTGCATGGACGGTTAAGCCGAGAATACGGTAGTAAGGGTGGATCCGGCGGTTCTGTGAG
	reverse	ATGATTGTCATGCTCATTAACAATGACCAAACCCCATATCGCTACCGCCACTGCCACCGCTC
uvrD-EGFP-homology	forward	taaatggctggtggcggcatacgcccggctggagtcggtgGGTGGATCCGGCGGTTCTGTGAG
	reverse	TTTAGGCCAAATAAGGTGCGCAGCACCGCATCCGGCAACGGCTACCGCCACTGCCACCGCTC
plsB-EGFP-homology	forward	CGTGCGTTTGACGATTGAGAGTGCGACGCAGGGCGAAGGGGGTGGATCCGGCGGTTCTGTGAG
	reverse	CGGATAAGGCGTTTTCGCCGCATCCGGCAATTCTCTCTGAGCTACCGCCACTGCCACCGCTC
soxS-EGFP-homology	forward	GCAGTTTGATCGCACTCCCAGCGATTATCGCCACCGCCTGGGTGGATCCGGCGGTTCTGTGAG
	reverse	AGCAATTACCCGCGCGGGAGTTAACGCGCGGGCAATAAAAGCTACCGCCACTGCCACCGCTC
pspA-EGFP-verification	forward	CGCCAGCAGGCATTGATGTTAC
	reverse	ATTCACTGCGACCAGAACGATT
relE-EGFP-verification	forward	TGACGAGCGGGCACTAAAGGAATGG
	reverse	CGTCTGGCCGGTTCGGATTCGTA
phoU-EGFP-verification	forward	AAAAGTCGATCAGGAATACGAAGGT
	reverse	GCGAATGCAGTAACAATCCAGTC
hipA-EGFP-verification	forward	AGACTTCATTACCGACAGATTTTCC
	reverse	TGAACCCTGAACGAATAACGACTA
uvrD-EGFP-verification	forward	CGAGAACGACAGCGGCTACAAG
	reverse	CCCGTGGCAACGCTATCCTTTT
plsB-EGFP-verification	forward	TCTGGTGCTGACACTGCGTGAT
	reverse	AGGGCTGGCAATGAGTTACTGG
soxS-EGFP-verification	forward	TCAGACGCTTGGCGATTACATT
	reverse	CTGAAGGCGTCGAAACTGAGGA
EGFP-counter H1	forward	CTACCAGCAGAACACCCCCATCG
pspA-EGFP-counter-H1	reverse	CCTGGATGTTACTTG TACAGCTCGTCCATGCCGAGAG
pspA-EGFP-counter-H2	forward	ACAAGTAACATCCAGGCGGCGTCCGAAC
	reverse	GCTCACTTTGCGACAATTCACTGCG
relE-EGFP-counter-H1	reverse	GCTTTGGTTTACTTGTACAGCTCGTCCATGCCGAGAG
relE-EGFP-counter-H2	forward	ACAAGTAAACCAAAGCATGACATCTCTGTTTCGCAC
	reverse	GGTCTTTCCTCGTTACCAGTGCCGTC
phoU-EGFP-counter-H1	reverse	CTGGTGAATTACTTGTACAGCTCGTCCATGCCGAGAG
phoU-EGFP-counter-H2	forward	ACAAGTAATTCACCAGACAAATCCCAATAACTT
	reverse	TGCGAATGCAGTAACAATCCAGTC
hipA-EGFP-counter-H1	reverse	CCCATATCTTACTTGTACAGCTCGTCCATGCCG
hipA-EGFP-counter-H2	forward	ACAAGTAAGATATGGGGTTTGGTCATTGTTAAT
	reverse	TGAACCCTGAACGAATAACGACTA
uvrD-EGFP-counter-H1	reverse	CGGCAACGTTACTTGTACAGCTCGTCCATGCCG
uvrD-EGFP-counter-H2	forward	ACAAGTAACGTTGCCGGATGCGGTGCT
	reverse	CCCGTGGCAACGCTATCCTTTT
plsB-EGFP-counter-H1	reverse	CTCTCTGATTACTTGTACAGCTCGTCCATGCCG
plsB-EGFP-counter-H2	forward	ACAAGTAATCAGAGAGAATTGCCGGATGCG
	reverse	AGGGCTGGCAATGAGTTACTGG
soxS-EGFP-counter-H1	reverse	CAATAAAATTACTTGTACAGCTCGTCCATGCCG
soxS-EGFP-counter-H2	forward	ACAAGTAATTTTATTGCCCGCGCGTTAACTCC
	reverse	ATCGCTGAAGGCGTCGAAACTG
